# Supplementary material for: PubPlant – a continuously updated online resource for sequenced and published plant genomes
Source: Front Plant Sci. 2025 Jun 24;16:1603547. doi: 10.3389/fpls.2025.1603547 (PMC12235464; doi:10.3389/fpls.2025.1603547)
Supplement: Supplementary Table 2 — List of food crop categories (FAOSTAT) ranked by production quantity. [file Table2.xlsx]

## Sheet: Sheet1
		Plants with genomes sequenced and published ordered by the date of their first publication. updated: May 14 2025, https://www.plabipd.de/pubplant_main.html
	plant species	plant family	published	source
2073	Cistanthe cachinalensis	Montiaceae	2025-05-10	Chomentowska A, Raimondeau P, .., Edwards EJ, A high-quality genome of the Atacama Desert plant Cistanthe cachinalensis and its photosynthetic behavior related to drought and life history. New Phytol. 2025 May 10. Epub ahead of print
2072	Lupinus cosentinii	Fabaceae	2025-05-10	Susek K, Vincenzi L, .., Jackson SA, The unexplored diversity of rough-seeded lupins provides rich genomic resources and insights into lupin evolution. Nat Commun. 2025 May 10 16(1): 4358.
2071	Lupinus digitatus	Fabaceae	2025-05-10	Susek K, Vincenzi L, .., Jackson SA, The unexplored diversity of rough-seeded lupins provides rich genomic resources and insights into lupin evolution. Nat Commun. 2025 May 10 16(1): 4358.
2070	Bostrychia moritziana	Rhodomelaceae	2025-05-08	Petroll R, West JA, .., Borg M, The expanded Bostrychia moritziana genome unveils evolution in the most diverse and complex order of red algae. Curr Biol. 2025 May 7: S0960-9822(25)00508-1. Epub ahead of print
2069	Opuntia basilaris	Cactaceae	2025-05-08	Fawcett S, Escalona M, .., Majure LC, A Chromosome-level Genome Assembly of the Beavertail Cactus, Opuntia basilaris. J Hered. 2025 May 8: esaf027. Epub ahead of print
2068	Aulacomnium turgidum	Aulacomniaceae	2025-04-29	Zeng Y, Cai Y, .., Liu Y, Chromosome-level genomes of Arctic and Antarctic mosses: Aulacomnium turgidum and Polytrichastrum alpinum. Sci Data. 2025 Apr 29 12(1): 705.
2067	Polytrichastrum alpinum	Polytrichaceae	2025-04-29	Zeng Y, Cai Y, .., Liu Y, Chromosome-level genomes of Arctic and Antarctic mosses: Aulacomnium turgidum and Polytrichastrum alpinum. Sci Data. 2025 Apr 29 12(1): 705.
2066	Oryza grandiglumis	Poaceae	2025-04-28	Fornasiero A, Feng T, .., Wing RA, Oryza genome evolution through a tetraploid lens. Nat Genet. 2025 Apr 28. Epub ahead of print
2065	Oryza latifolia	Poaceae	2025-04-28	Fornasiero A, Feng T, .., Wing RA, Oryza genome evolution through a tetraploid lens. Nat Genet. 2025 Apr 28. Epub ahead of print
2064	Oryza longiglumis	Poaceae	2025-04-28	Fornasiero A, Feng T, .., Wing RA, Oryza genome evolution through a tetraploid lens. Nat Genet. 2025 Apr 28. Epub ahead of print
2063	Oryza meyeriana	Poaceae	2025-04-28	Fornasiero A, Feng T, .., Wing RA, Oryza genome evolution through a tetraploid lens. Nat Genet. 2025 Apr 28. Epub ahead of print
2062	Oryza minuta	Poaceae	2025-04-28	Fornasiero A, Feng T, .., Wing RA, Oryza genome evolution through a tetraploid lens. Nat Genet. 2025 Apr 28. Epub ahead of print
2061	Oryza ridleyi	Poaceae	2025-04-28	Fornasiero A, Feng T, .., Wing RA, Oryza genome evolution through a tetraploid lens. Nat Genet. 2025 Apr 28. Epub ahead of print
2060	Oryza schlechteri	Poaceae	2025-04-28	Fornasiero A, Feng T, .., Wing RA, Oryza genome evolution through a tetraploid lens. Nat Genet. 2025 Apr 28. Epub ahead of print
2059	Bauhinia purpurea	Fabaceae	2025-04-25	Mu W, Darian JC, .., Tsui SK, The haplotype-resolved T2T genome for Bauhinia x blakeana sheds light on the genetic basis of flower heterosis. Gigascience. 2025 Jan 6 14: giaf044.
2058	Bauhinia x blakeana	Fabaceae	2025-04-25	Mu W, Darian JC, .., Tsui SK, The haplotype-resolved T2T genome for Bauhinia x blakeana sheds light on the genetic basis of flower heterosis. Gigascience. 2025 Jan 6 14: giaf044.
2057	Morus mongolica	Moraceae	2025-04-25	Yang J, Peng Y, .., Kong W, The telomere-to-telomere genome assembly of the wild mulberry, Morus mongolica. Sci Data. 2025 Apr 25 12(1): 694.
2056	Azolla caroliniana	Salviniaceae	2025-04-19	Song MJ, Rizzieri YC, .., Rothfels CJ, The genome assembly of the duckweed fern, Azolla caroliniana. J Hered. 2025 Apr 19: esaf022. Epub ahead of print
2055	Callicarpa nudiflora	Lamiaceae	2025-04-18	Huang S, Zhang Y, .., Ma Z, Chromosome-level genome assembly of an important ethnic medicinal plant Callicarpa nudiflora. Sci Data. 2025 Apr 18 12(1): 655.
2054	Dendrobium devonianum	Orchidaceae	2025-04-16	Wang J, Zhou Y, .., Duan B, Resolving floral development dynamics using genome and single-cell temporal transcriptome of Dendrobium devonianum. Plant Biotechnol J. 2025 Apr 16. Epub ahead of print
2053	Malus angustifolia	Rosaceae	2025-04-16	Li W, Chu C, .., Han Z, Pan-genome analysis reveals the evolution and diversity of Malus. Nat Genet. 2025 Apr 16. Epub ahead of print
2052	Malus daochengensis	Rosaceae	2025-04-16	Li W, Chu C, .., Han Z, Pan-genome analysis reveals the evolution and diversity of Malus. Nat Genet. 2025 Apr 16. Epub ahead of print
2051	Malus doumeri	Rosaceae	2025-04-16	Li W, Chu C, .., Han Z, Pan-genome analysis reveals the evolution and diversity of Malus. Nat Genet. 2025 Apr 16. Epub ahead of print
2050	Malus florentina	Rosaceae	2025-04-16	Li W, Chu C, .., Han Z, Pan-genome analysis reveals the evolution and diversity of Malus. Nat Genet. 2025 Apr 16. Epub ahead of print
2049	Malus halliana	Rosaceae	2025-04-16	Li W, Chu C, .., Han Z, Pan-genome analysis reveals the evolution and diversity of Malus. Nat Genet. 2025 Apr 16. Epub ahead of print
2048	Malus honanensis	Rosaceae	2025-04-16	Li W, Chu C, .., Han Z, Pan-genome analysis reveals the evolution and diversity of Malus. Nat Genet. 2025 Apr 16. Epub ahead of print
2047	Malus hupehensis	Rosaceae	2025-04-16	Li W, Chu C, .., Han Z, Pan-genome analysis reveals the evolution and diversity of Malus. Nat Genet. 2025 Apr 16. Epub ahead of print
2046	Malus komarovii	Rosaceae	2025-04-16	Li W, Chu C, .., Han Z, Pan-genome analysis reveals the evolution and diversity of Malus. Nat Genet. 2025 Apr 16. Epub ahead of print
2045	Malus ombrophila	Rosaceae	2025-04-16	Li W, Chu C, .., Han Z, Pan-genome analysis reveals the evolution and diversity of Malus. Nat Genet. 2025 Apr 16. Epub ahead of print
2044	Malus rockii	Rosaceae	2025-04-16	Li W, Chu C, .., Han Z, Pan-genome analysis reveals the evolution and diversity of Malus. Nat Genet. 2025 Apr 16. Epub ahead of print
2043	Malus sargentii	Rosaceae	2025-04-16	Li W, Chu C, .., Han Z, Pan-genome analysis reveals the evolution and diversity of Malus. Nat Genet. 2025 Apr 16. Epub ahead of print
2042	Malus sikkimensis	Rosaceae	2025-04-16	Li W, Chu C, .., Han Z, Pan-genome analysis reveals the evolution and diversity of Malus. Nat Genet. 2025 Apr 16. Epub ahead of print
2041	Malus spectabilis	Rosaceae	2025-04-16	Li W, Chu C, .., Han Z, Pan-genome analysis reveals the evolution and diversity of Malus. Nat Genet. 2025 Apr 16. Epub ahead of print
2040	Malus toringo	Rosaceae	2025-04-16	Li W, Chu C, .., Han Z, Pan-genome analysis reveals the evolution and diversity of Malus. Nat Genet. 2025 Apr 16. Epub ahead of print
2039	Malus toringoides	Rosaceae	2025-04-16	Li W, Chu C, .., Han Z, Pan-genome analysis reveals the evolution and diversity of Malus. Nat Genet. 2025 Apr 16. Epub ahead of print
2038	Malus transitoria	Rosaceae	2025-04-16	Li W, Chu C, .., Han Z, Pan-genome analysis reveals the evolution and diversity of Malus. Nat Genet. 2025 Apr 16. Epub ahead of print
2037	Malus x floribunda	Rosaceae	2025-04-16	Li W, Chu C, .., Han Z, Pan-genome analysis reveals the evolution and diversity of Malus. Nat Genet. 2025 Apr 16. Epub ahead of print
2036	Malus x micromalus	Rosaceae	2025-04-16	Li W, Chu C, .., Han Z, Pan-genome analysis reveals the evolution and diversity of Malus. Nat Genet. 2025 Apr 16. Epub ahead of print
2035	Malus x platycarpa	Rosaceae	2025-04-16	Li W, Chu C, .., Han Z, Pan-genome analysis reveals the evolution and diversity of Malus. Nat Genet. 2025 Apr 16. Epub ahead of print
2034	Malus x zumi	Rosaceae	2025-04-16	Li W, Chu C, .., Han Z, Pan-genome analysis reveals the evolution and diversity of Malus. Nat Genet. 2025 Apr 16. Epub ahead of print
2033	Malus yunnanensis	Rosaceae	2025-04-16	Li W, Chu C, .., Han Z, Pan-genome analysis reveals the evolution and diversity of Malus. Nat Genet. 2025 Apr 16. Epub ahead of print
2032	Nymphaea mexicana	Nymphaeaceae	2025-04-16	Wen X, Liang Y, .., Zhang L, The genome of giant waterlilies provides insights into the origin of angiosperms, leaf gigantism, and stamen function innovation. Plant Commun. 2025 Apr 16: 101342. Epub ahead of print
2031	Victoria cruziana	Nymphaeaceae	2025-04-16	Wen X, Liang Y, .., Zhang L, The genome of giant waterlilies provides insights into the origin of angiosperms, leaf gigantism, and stamen function innovation. Plant Commun. 2025 Apr 16: 101342. Epub ahead of print
2030	Avena barbata	Poaceae	2025-04-14	He Q, Xiao Y, .., Du H, High-quality genome of allotetraploid Avena barbata provides insights into the origin and evolution of B subgenome in Avena. J Integr Plant Biol. 2025 Apr 14. Epub ahead of print
2029	Anthurium amnicola	Araceae	2025-04-10	Lyu H, Sim SB, .., Suzuki JY, Chromosome-level genome assembly and annotation of Anthurium amnicola. Sci Data. 2025 Apr 10 12(1): 605.
2028	Erigeron bonariensis	Asteraceae	2025-04-04	Cortes Gomes A, Montgomery J, .., Gaines TA, Chromosome-level assemblies of the allohexaploid genomes of Conyza sumatrensis and Conyza bonariensis. Genome Biol Evol. 2025 Apr 4: evaf065. Epub ahead of print
2027	Erigeron sumatrensis	Asteraceae	2025-04-04	Cortes Gomes A, Montgomery J, .., Gaines TA, Chromosome-level assemblies of the allohexaploid genomes of Conyza sumatrensis and Conyza bonariensis. Genome Biol Evol. 2025 Apr 4: evaf065. Epub ahead of print
2026	Rosa persica	Rosaceae	2025-04-04	Cheng B, Zhao K, .., Yu C, Phenotypic and genomic signatures across wild Rosa species open new horizons for modern rose breeding. Nat Plants. 2025 Apr 4. Epub ahead of print
2025	Lindera aggregata	Lauraceae	2025-04-03	Shi Y, Chen Z, .., Zeng W, Chromosome-level genome assembly of the traditional medicinal plant Lindera aggregata. Sci Data. 2025 Apr 3 12(1): 565.
2024	Ageratina adenophora	Asteraceae	2025-04-02	Liu F, Du L, .., Wan F, Chromosome-level genome assembly of the crofton weed (Ageratina adenophora). Sci Data. 2025 Apr 2 12(1): 560.
2023	Marchantia quadrata	Marchantiaceae	2025-04-02	Potente G, Yasui Y, .., Szovenyi P, Insights into convergent evolution of cosexuality in liverworts from the Marchantia quadrata genome. Cell Rep. 2025 Apr 2 44(4): 115503. Epub ahead of print
2022	Campeiostachys nutans	Poaceae	2025-04-01	Xiong Y, Yuan S, .., Ma X, Analysis of allohexaploid wheatgrass genome reveals its Y haplome origin in Triticeae and high-altitude adaptation. Nat Commun. 2025 Apr 1 16(1): 3104.
2021	Lemna gibba	Araceae	2025-04-01	Ernst E, Abramson B, .., Martienssen RA, Duckweed genomes and epigenomes underlie triploid hybridization and clonal reproduction. Curr Biol. 2025 Mar 28: S0960-9822(25)00298-2. Epub ahead of print
2020	Lemna turionifera	Araceae	2025-04-01	Ernst E, Abramson B, .., Martienssen RA, Duckweed genomes and epigenomes underlie triploid hybridization and clonal reproduction. Curr Biol. 2025 Mar 28: S0960-9822(25)00298-2. Epub ahead of print
2019	Lemna x japonica	Araceae	2025-04-01	Ernst E, Abramson B, .., Martienssen RA, Duckweed genomes and epigenomes underlie triploid hybridization and clonal reproduction. Curr Biol. 2025 Mar 28: S0960-9822(25)00298-2. Epub ahead of print
2018	Selenicereus monacanthus	Cactaceae	2025-04-01	Li J, Luo W, .., Sun Q, An chromosome-level haplotype-resolved genome assembly and annotation of pitaya (Selenicereus polyrhizus). Sci Data. 2025 Apr 1 12(1): 549.
2017	Camellia meiocarpa	Theaceae	2025-03-31	Wang R, Li W, .., Chen Y, Haplotype-resolved genome assembly of the tetraploid Youcha tree Camellia meiocarpa Hu. Sci Data. 2025 Mar 31 12(1): 541.
2016	Hygroryza aristata	Poaceae	2025-03-28	Yang LY, Huang LK, .., Huang BG, Haplotype-resolved and gap-free genome of a floating aquatic plant from the Oryzeae tribe, Hygroryza aristata. BMC Genom Data. 2025 Mar 28 26(1): 23.
2015	Trigonella balansae	Fabaceae	2025-03-26	Gaikwad AB, Yadav S, .., Singh GP, Chromosome-scale genome assembly of Trigonella corniculata (L.)L. (Nagauri pan /Kasuri methi), an important spice. Sci Data. 2025 Mar 26 12(1): 509.
2014	Hibiscus yunnanensis	Malvaceae	2025-03-25	Gurung B, Li J, .., Chen G, Chromosome-level genome assembly of the threatened ornamental plant Hibiscus yunnanensis. Sci Data. 2025 Mar 25 12(1): 503.
2013	Tetraselmis helgolandica	Chlorodendraceae	2025-03-25	Zhou Z, E J, .., Fan J, Chromosome-level genome provides novel insights into the starch metabolism regulation and evolutionary history of Tetraselmis helgolandica. J Adv Res. 2025 Mar 25: S2090-1232(25)00182-1. Epub ahead of print
2012	Prunus serrula	Rosaceae	2025-03-24	Zuo H, Liu S, .., Zeng X, Chromosome-level assembly of Prunus serrula Franch genome. Sci Data. 2025 Mar 24 12(1): 494.
2011	Dipteris shenzhenensis	Dipteridaceae	2025-03-21	Shu J, Zhang Y, .., Yan Y, The chromosome-level genome assembly of Broad-Leaf Fern (Dipteris shenzhenensis). Sci Data. 2025 Mar 21 12(1): 475.
2010	Dracocephalum rupestre	Lamiaceae	2025-03-21	Zhao Q, Fan Z, .., Wang Z, The high-quality chromosome-level genome assembly of Dracocephalum rupestre Hance. Sci Data. 2025 Mar 21 12(1): 472.
2009	Bryopsis corticulans	Bryopsidaceae	2025-03-20	Xu P, Liu X, .., Jiao Y, The genomic insights of intertidal adaptation in Bryopsis corticulans. New Phytol. 2025 May 246(4): 1691-1709. Epub 2025 Mar 20.
2008	Prunus tomentosa	Rosaceae	2025-03-20	Jiu S, Manzoor MA, .., Zhang C, New insights into genome assembly at the chromosome-level of Prunus tomentosa in evolution and cold tolerance. Imeta. 2025 Mar 20 4(2): e70016. eCollection 2025 Apr.
2007	Tinospora crispa	Menispermaceae	2025-03-20	Chen Z, Xun L, .., Yang Y, The chromosome-scale genomes of two Tinospora species reveal differential regulation of the MEP pathway in terpenoid biosynthesis. BMC Biol. 2025 Mar 20 23(1): 84.
2006	Tinospora sinensis	Menispermaceae	2025-03-20	Chen Z, Xun L, .., Yang Y, The chromosome-scale genomes of two Tinospora species reveal differential regulation of the MEP pathway in terpenoid biosynthesis. BMC Biol. 2025 Mar 20 23(1): 84.
2005	Zenia insignis	Fabaceae	2025-03-19	Chen SY, Yang ZY, .., Yi TS, Chromosome-level reference genome assembly for the protected resource plant, Zenia insignis. Sci Data. 2025 Mar 19 12(1): 459.
2004	Asclepias curassavica	Apocynaceae	2025-03-18	Feng H, Zhang J, .., Strickler SR, Genome and Tissue-Specific Transcriptome of the Tropical Milkweed (Asclepias curassavica). Plant Direct. 2025 Mar 18 9(3): e70031. eCollection 2025 Mar.
2003	Streptanthus diversifolius	Brassicaceae	2025-03-18	Davis JT, Li Q, .., Maloof JN, A chromosome-level genome assembly of the varied leaved jewelflower, Streptanthus diversifolius, reveals a recent whole genome duplication. G3 (Bethesda). 2025 Mar 18: jkaf022. Epub ahead of print
2002	Cymbidium tracyanum	Orchidaceae	2025-03-17	Tu M, Liu N, .., Zhang SB, Integrative omics reveals mechanisms of biosynthesis and regulation of floral scent in Cymbidium tracyanum. Plant Biotechnol J. 2025 Mar 17. Epub ahead of print
2001	Anethum graveolens	Apiaceae	2025-03-16	Wang YH, Liu PZ, .., Xiong AS, Insights into dill (Anethum graveolens) flavor formation via integrative analysis of chromosomal-scale genome, metabolome and transcriptome. J Adv Res. 2025 Mar 16: S2090-1232(25)00184-5. Epub ahead of print
2000	Hordeum brevisubulatum	Poaceae	2025-03-14	Feng H, Du Q, .., Li R, Hordeum I genome unlocks adaptive evolution and genetic potential for crop improvement. Nat Plants. 2025 Mar 11(3): 438-452. Epub 2025 Mar 14.
1999	Aegilops mutica	Poaceae	2025-03-13	Grewal S, Yang CY, .., King J, Chromosome-level haplotype-resolved genome assembly of bread wheat's wild relative Aegilops mutica. Sci Data. 2025 Mar 13 12(1): 438.
1998	Begonia fimbristipula	Begoniaceae	2025-03-12	Xiao TW, Wang ZF, .., Yan HF, A chromosomal-level genome assembly of Begonia fimbristipula (Begoniaceae). Sci Data. 2025 Mar 12 12(1): 429.
1997	Rhododendron concinnum	Ericaceae	2025-03-05	Wang X, Zhou P, .., Song X, T2T genome, pan-genome analysis, and heat stress response genes in Rhododendron species. Imeta. 2025 Mar 5 4(2): e70010. eCollection 2025 Apr.
1996	Rhododendron decorum	Ericaceae	2025-03-05	Wang X, Zhou P, .., Song X, T2T genome, pan-genome analysis, and heat stress response genes in Rhododendron species. Imeta. 2025 Mar 5 4(2): e70010. eCollection 2025 Apr.
1995	Rhododendron liliiflorum	Ericaceae	2025-03-05	Wang X, Zhou P, .., Song X, T2T genome, pan-genome analysis, and heat stress response genes in Rhododendron species. Imeta. 2025 Mar 5 4(2): e70010. eCollection 2025 Apr.
1994	Rhododendron platypodum	Ericaceae	2025-03-05	Wang X, Zhou P, .., Song X, T2T genome, pan-genome analysis, and heat stress response genes in Rhododendron species. Imeta. 2025 Mar 5 4(2): e70010. eCollection 2025 Apr.
1993	Solanum abutiloides	Solanaceae	2025-03-05	Benoit M, Jenike KM, .., Lippman ZB, Solanum pan-genetics reveals paralogues as contingencies in crop engineering. Nature. 2025 Apr 640(8057): 135-145. Epub 2025 Mar 5.
1992	Solanum anguivi	Solanaceae	2025-03-05	Benoit M, Jenike KM, .., Lippman ZB, Solanum pan-genetics reveals paralogues as contingencies in crop engineering. Nature. 2025 Apr 640(8057): 135-145. Epub 2025 Mar 5.
1991	Solanum candidum	Solanaceae	2025-03-05	Benoit M, Jenike KM, .., Lippman ZB, Solanum pan-genetics reveals paralogues as contingencies in crop engineering. Nature. 2025 Apr 640(8057): 135-145. Epub 2025 Mar 5.
1990	Solanum citrullifolium	Solanaceae	2025-03-05	Benoit M, Jenike KM, .., Lippman ZB, Solanum pan-genetics reveals paralogues as contingencies in crop engineering. Nature. 2025 Apr 640(8057): 135-145. Epub 2025 Mar 5.
1989	Solanum giganteum	Solanaceae	2025-03-05	Benoit M, Jenike KM, .., Lippman ZB, Solanum pan-genetics reveals paralogues as contingencies in crop engineering. Nature. 2025 Apr 640(8057): 135-145. Epub 2025 Mar 5.
1988	Solanum havanense	Solanaceae	2025-03-05	Benoit M, Jenike KM, .., Lippman ZB, Solanum pan-genetics reveals paralogues as contingencies in crop engineering. Nature. 2025 Apr 640(8057): 135-145. Epub 2025 Mar 5.
1987	Solanum linearifolium	Solanaceae	2025-03-05	Benoit M, Jenike KM, .., Lippman ZB, Solanum pan-genetics reveals paralogues as contingencies in crop engineering. Nature. 2025 Apr 640(8057): 135-145. Epub 2025 Mar 5.
1986	Solanum pseudolulo	Solanaceae	2025-03-05	Benoit M, Jenike KM, .., Lippman ZB, Solanum pan-genetics reveals paralogues as contingencies in crop engineering. Nature. 2025 Apr 640(8057): 135-145. Epub 2025 Mar 5.
1985	Solanum quitoense	Solanaceae	2025-03-05	Benoit M, Jenike KM, .., Lippman ZB, Solanum pan-genetics reveals paralogues as contingencies in crop engineering. Nature. 2025 Apr 640(8057): 135-145. Epub 2025 Mar 5.
1984	Solanum robustum	Solanaceae	2025-03-05	Benoit M, Jenike KM, .., Lippman ZB, Solanum pan-genetics reveals paralogues as contingencies in crop engineering. Nature. 2025 Apr 640(8057): 135-145. Epub 2025 Mar 5.
1983	Solanum violaceum	Solanaceae	2025-03-05	Benoit M, Jenike KM, .., Lippman ZB, Solanum pan-genetics reveals paralogues as contingencies in crop engineering. Nature. 2025 Apr 640(8057): 135-145. Epub 2025 Mar 5.
1982	Actinidia callosa	Actinidiaceae	2025-03-03	Wu H, .., Liu J, Construction of the super pan-genome for the genus Actinidia reveals structural variations linked to phenotypic diversity. Hortic Res. 2025 Mar: uhaf067. eCollection 2025 Mar.
1981	Stewartia sinensis	Theaceae	2025-03-03	Cheng L, Han Q, .., Zhao Y, Genome assembly of Stewartia sinensis reveals origin and evolution of orphan genes in Theaceae. Commun Biol. 2025 Mar 3 8(1): 354.
1980	Hippophae neurocarpa	Elaeagnaceae	2025-03-02	Chen N, Zhang GY, .., He CY, A chromosome-scale genome of Hippophae neurocarpa provides new insights into serotonin biosynthesis and chlorophyll-derived brown fruit coloration. Plant J. 2025 Mar 121(5): e70031.
1979	Acacia melanoxylon	Fabaceae	2025-03-01	Zhang RP, .., Fan CJ, A chromosome-scale genome assembly of Acacia melanoxylon provides new insights into its root nodule and heartwood formation. Ind Crops Prod. 2025 Mar, 226: 120677.
1978	Chenopodium acuminatum	Amaranthaceae	2025-02-28	Jaggi KE, Krak K, .., Maughan PJ, A pangenome reveals LTR repeat dynamics as a major driver of genome evolution in Chenopodium. Plant Genome. 2025 Mar 18(1): e70010.
1977	Chenopodium ficifolium	Amaranthaceae	2025-02-28	Jaggi KE, Krak K, .., Maughan PJ, A pangenome reveals LTR repeat dynamics as a major driver of genome evolution in Chenopodium. Plant Genome. 2025 Mar 18(1): e70010.
1976	Chenopodium opulifolium	Amaranthaceae	2025-02-28	Jaggi KE, Krak K, .., Maughan PJ, A pangenome reveals LTR repeat dynamics as a major driver of genome evolution in Chenopodium. Plant Genome. 2025 Mar 18(1): e70010.
1975	Chenopodium pamiricum	Amaranthaceae	2025-02-28	Jaggi KE, Krak K, .., Maughan PJ, A pangenome reveals LTR repeat dynamics as a major driver of genome evolution in Chenopodium. Plant Genome. 2025 Mar 18(1): e70010.
1974	Chenopodium sosnowskyi	Amaranthaceae	2025-02-28	Jaggi KE, Krak K, .., Maughan PJ, A pangenome reveals LTR repeat dynamics as a major driver of genome evolution in Chenopodium. Plant Genome. 2025 Mar 18(1): e70010.
1973	Chenopodium vulvaria	Amaranthaceae	2025-02-28	Jaggi KE, Krak K, .., Maughan PJ, A pangenome reveals LTR repeat dynamics as a major driver of genome evolution in Chenopodium. Plant Genome. 2025 Mar 18(1): e70010.
1972	Funaria hygrometrica	Funariaceae	2025-02-28	Kirbis A, Rahmatpour N, .., Szovenyi P, Comparative analysis using a chromosome-scale genome assembly for Funaria hygrometrica suggests greater collinearity in mosses than in seed plants. Commun Biol. 2025 Feb 28 8(1): 330.
1971	Matricaria chamomilla	Asteraceae	2025-02-28	Cho W, Feng J, .., Mascher M, An annotated haplotype-resolved genome sequence assembly of diploid German chamomile, Matricaria chamomilla. Sci Data. 2025 Feb 28 12(1): 358.
1970	Pontederia elata	Pontederiaceae	2025-02-26	Yang J, Chen J, .., Li Z, The Monochoria genome provides insights into the molecular mechanisms underlying floral heteranthery. J Genet Genomics. 2025 Feb 26: S1673-8527(25)00055-4. Epub ahead of print
1969	Sporobolus maritimus	Poaceae	2025-02-26	Salmon A, Hao Y, .., Ainouche M, On the way to diploidization and unexpected ploidy in the grass Sporobolus section Spartina mesopolyploids. Nat Commun. 2025 Feb 26 16(1): 1997.
1968	Amaranthus retroflexus	Amaranthaceae	2025-02-24	Raiyemo DA, Montgomery JS, .., Tranel PJ, Chromosome-level assemblies of Amaranthus palmeri, Amaranthus retroflexus, and Amaranthus hybridus allow for genomic comparisons and identification of a sex-determining region. Plant J. 2025 Feb 121(4): e70027.
1967	Reynoutria japonica	Polygonaceae	2025-02-24	Wang F, Li M, .., Du H, The mixed auto-/allooctoploid genome of Japanese knotweed (Reynoutria japonica) provides insights into its polyploid origin and invasiveness. Plant J. 2025 Feb 121(4): e70005.
1966	Ligustrum lucidum	Oleaceae	2025-02-22	Li Y, Yuan MJ, .., Pei NC, The gap-free genome assembly and multi-omics analyses illustrate the evolutionary history and the synthesis of medicinal components of Ligustrum lucidum. Plant J. 2025 Feb 121(4): e70029.
1965	Riccia cavernosa	Ricciaceae	2025-02-21	Fu Y, Zhang X, .., Xu B, Evidence for evolution of a new sex chromosome within the haploid-dominant Marchantiales plant lineage. J Integr Plant Biol. 2025 Feb 21. Epub ahead of print
1964	Riccia fluitans	Ricciaceae	2025-02-21	Fu Y, Zhang X, .., Xu B, Evidence for evolution of a new sex chromosome within the haploid-dominant Marchantiales plant lineage. J Integr Plant Biol. 2025 Feb 21. Epub ahead of print
1963	Ricciocarpos natans	Ricciaceae	2025-02-21	Fu Y, Zhang X, .., Xu B, Evidence for evolution of a new sex chromosome within the haploid-dominant Marchantiales plant lineage. J Integr Plant Biol. 2025 Feb 21. Epub ahead of print
1962	Polyscias bisattenuata	Araliaceae	2025-02-19	Bai M, Yang X, .., Simonsen HT, Genome sequencing of three Polyscias species reveals common features in terpene synthase gene family evolution in these species. Plant Genome. 2025 Mar 18(1): e20563.
1961	Polyscias lallanii	Araliaceae	2025-02-19	Bai M, Yang X, .., Simonsen HT, Genome sequencing of three Polyscias species reveals common features in terpene synthase gene family evolution in these species. Plant Genome. 2025 Mar 18(1): e20563.
1960	Polyscias macgillivrayi	Araliaceae	2025-02-19	Bai M, Yang X, .., Simonsen HT, Genome sequencing of three Polyscias species reveals common features in terpene synthase gene family evolution in these species. Plant Genome. 2025 Mar 18(1): e20563.
1959	Rubus (subg. Rubus) sp.	Rosaceae	2025-02-18	Paudel D, Parrish SB, .., Deng Z, A chromosome-scale and haplotype-resolved genome assembly of tetraploid blackberry (Rubus L. subgenus Rubus Watson). Hortic Res. 2025 Feb 18 12(6): uhaf052. eCollection 2025 Jun.
1958	Scrophularia ningpoensis	Scrophulariaceae	2025-02-17	Xu Q, Liu C, .., Zhou C, A chromosome-scale genome assembly and Epigenomic profiling reveal temperature-dependent histone methylation in iridoid biosynthesis regulation in Scrophularia ningpoensis. Hortic Res. 2025 Mar 4 12(3): uhae328. eCollection 2025 Mar.
1957	Rosa xanthina	Rosaceae	2025-02-15	Liang Z, Miao J, .., Gao X, A chromosomal-scale reference genome for Rosa hugonis. Sci Data. 2025 Feb 15 12(1): 272.
1956	Flaveria linearis	Asteraceae	2025-02-14	Lyu MA, Du H, .., Zhu XG, A dominant role of transcriptional regulation during the evolution of C4 photosynthesis in Flaveria species. Nat Commun. 2025 Feb 14 16(1): 1643.
1955	Flaveria ramosissima	Asteraceae	2025-02-14	Lyu MA, Du H, .., Zhu XG, A dominant role of transcriptional regulation during the evolution of C4 photosynthesis in Flaveria species. Nat Commun. 2025 Feb 14 16(1): 1643.
1954	Flaveria robusta	Asteraceae	2025-02-14	Lyu MA, Du H, .., Zhu XG, A dominant role of transcriptional regulation during the evolution of C4 photosynthesis in Flaveria species. Nat Commun. 2025 Feb 14 16(1): 1643.
1953	Flaveria sonorensis	Asteraceae	2025-02-14	Lyu MA, Du H, .., Zhu XG, A dominant role of transcriptional regulation during the evolution of C4 photosynthesis in Flaveria species. Nat Commun. 2025 Feb 14 16(1): 1643.
1952	Flaveria trinervia	Asteraceae	2025-02-14	Lyu MA, Du H, .., Zhu XG, A dominant role of transcriptional regulation during the evolution of C4 photosynthesis in Flaveria species. Nat Commun. 2025 Feb 14 16(1): 1643.
1951	Salvia plebeia	Lamiaceae	2025-02-13	Dai Y, He M, .., Qin M, The chromosome-scale assembly of the Salvia plebeia genome provides insight into the biosynthesis and regulation of rosmarinic acid. Plant Biotechnol J. 2025 Feb 13. Epub ahead of print
1950	Kappaphycus striatus	Solieriaceae	2025-02-12	Zhou Z, Ma Y, .., Duan D, Chromosome-level assembly and gene annotation of Kappaphycus striatus genome. Sci Data. 2025 Feb 12 12(1): 249.
1949	Dioscorea nipponica	Dioscoreaceae	2025-02-11	Hu K, Feng Y, .., Lu RS, Haplotype-resolved genome and population genomics provide insights into dioscin biosynthesis and evolutionary history of the medicinal species Dioscorea nipponica. Plant J. 2025 Feb 121(3): e17237.
1948	Quercus alba	Fagaceae	2025-02-11	Larson DA, Staton ME, .., Nelson CD, A haplotype-resolved reference genome of Quercus alba sheds light on the evolutionary history of oaks. New Phytol. 2025 Apr 246(1): 331-348. Epub 2025 Feb 11.
1947	Bracteacoccus bullatus	Bracteacoccaceae	2025-02-10	Liang H, Xu Y, .., Wang S, Chromosome-level genomes of two Bracteacoccaceae highlight adaptations to biocrusts. Nat Commun. 2025 Feb 10 16(1): 1492.
1946	Bracteacoccus minor	Bracteacoccaceae	2025-02-10	Liang H, Xu Y, .., Wang S, Chromosome-level genomes of two Bracteacoccaceae highlight adaptations to biocrusts. Nat Commun. 2025 Feb 10 16(1): 1492.
1945	Peganum multisectum	Nitrariaceae	2025-02-10	Xu H, Han Y, .., Chen S, Integration of De Novo Chromosome-Level Genome and Population Resequencing of Peganum (Nitrariaceae): A Case Study of Speciation and Evolutionary Trajectories in Arid Central Asia. Mol Ecol Resour. 2025 May 25(4): e14078. Epub 2025 Feb 10.
1944	Amorphophallus albus	Araceae	2025-02-07	Duan L, Qin J, .., Qin B, Genomic, transcriptomic and metabolomic analyses of Amorphophallus albus provides insights into the evolution and resistance to southern blight pathogen. Front Plant Sci. 2025 Feb 7 15: 1518058. eCollection 2024.
1943	Caragana korshinskii	Fabaceae	2025-02-06	Mei F, Yang T, .., Wu S, Genomic insights into drought adaptation of the forage shrub Caragana korshinskii (Fabaceae) widely planted in drylands. Plant J. 2025 Feb 121(3): e17255.
1942	Silene dioica	Caryophyllaceae	2025-02-06	Akagi T, Fujita N, .., Charlesworth D, Rapid and dynamic evolution of a giant Y chromosome in Silene latifolia. Science. 2025 Feb 7 387(6734): 637-643. Epub 2025 Feb 6.
1941	Silene vulgaris	Caryophyllaceae	2025-02-06	Akagi T, Fujita N, .., Charlesworth D, Rapid and dynamic evolution of a giant Y chromosome in Silene latifolia. Science. 2025 Feb 7 387(6734): 637-643. Epub 2025 Feb 6.
1940	Prunus speciosa	Rosaceae	2025-02-04	Fujiwara K, Toyoda A, .., Koide T, A Near Complete Genome Assembly of the Oshima Cherry Cerasus speciosa. Sci Data. 2025 Feb 4 12(1): 162.
1939	Micractinium tetrahymenae	Chlorellaceae	2025-02-03	Kelly JB, Carlson DE, .., Becks L, Genomic signatures of adaptation to stress reveal shared evolutionary trends between Tetrahymena utriculariae and its algal endosymbiont, Micractinium tetrahymenae. Mol Biol Evol. 2025 Feb 3 42(2): msaf030.
1938	Capsella orientalis	Brassicaceae	2025-01-31	Kasianova AM, Mityukov VD, .., Logacheva MD, Chromosome-Scale Assembly of Capsella orientalis, Maternal Progenitor of Cosmopolitan Allotetraploid C. bursa-pastoris. Genome Biol Evol. 2025 Jan 6 17(1): evaf009.
1937	Spergularia bocconei	Caryophyllaceae	2025-01-30	Power D, Christenhusz MJM, .., Leitch IJ, The genome sequence of Greek sea-spurrey, Spergularia bocconei (Scheele) Graebn. (Caryophyllaceae). Wellcome Open Res. 2025 Jan 30 10: 34. eCollection 2025.
1936	Pontederia cordata	Pontederiaceae	2025-01-29	Wang JL, Zhang WD, .., Chen LY, Chromosome-level genome assembly of Pontederia cordata L. provides insights into its rapid adaptation and variation of flower colors. DNA Res. 2025 Mar 1 32(2): dsaf002.
1935	Capsicum chacoense	Solanaceae	2025-01-28	Zhang K, Yu H, .., Cheng F, Transposon proliferation drives genome architecture and regulatory evolution in wild and domesticated peppers. Nat Plants. 2025 Feb 11(2): 359-375. Epub 2025 Jan 28.
1934	Capsicum eximium	Solanaceae	2025-01-28	Zhang K, Yu H, .., Cheng F, Transposon proliferation drives genome architecture and regulatory evolution in wild and domesticated peppers. Nat Plants. 2025 Feb 11(2): 359-375. Epub 2025 Jan 28.
1933	Salsola tragus	Amaranthaceae	2025-01-25	Lemas JM, Patterson EL, .., Gaines TA, Assembly and Annotation of the Tetraploid Salsola tragus (Russian thistle) Genome. Genome Biol Evol. 2025 Feb 3 17(2): evaf014.
1932	Stylosanthes angustifolia	Fabaceae	2025-01-24	Liu C, Zhang J, .., Liu P, A chromosome-scale genome assembly of the pioneer plant Stylosanthes angustifolia: insights into genome evolution and drought adaptation. Gigascience. 2025 Jan 6 14: giae118.
1931	Urochloa eminii	Poaceae	2025-01-24	Ryan C, Fraser F, .., Vega JJ, A haplotype-resolved chromosome-level genome assembly of Urochloa decumbens cv. Basilisk resolves its allopolyploid ancestry and composition. G3 (Bethesda). 2025 Jan 24: jkaf005. Epub ahead of print
1930	Bertholletia excelsa	Lecythidaceae	2025-01-22	Wang H, Caetano-Andrade V, .., Roberts P, Long-term human influence on the demography and genetic diversity of the hyperdominant Bertholletia excelsa in the Amazon Basin. Curr Biol. 2025 Feb 3 35(3): 629-639.e4. Epub 2025 Jan 24.
1929	Rosa laevigata	Rosaceae	2025-01-22	Wang Y, Yan H, .., Jian H, A high-quality chromosome-scale genome assembly of the Cherokee rose (Rosa laevigata). Sci Data. 2025 Jan 22 12(1): 132.
1928	Bergenia purpurascens	Saxifragaceae	2025-01-21	Liu XD, Twyford AD, .., Tan SL, A Chromosome-level genome assembly of the alpine medicinal plant Bergenia purpurascens (Saxifragaceae). Sci Data. 2025 Jan 21 12(1): 121.
1927	Cinchona calisaya	Rubiaceae	2025-01-21	Du C, Xiao Y, .., Xie W, A near-complete genome assembly of Cinchona calisaya. Sci Data. 2025 Jan 21 12(1): 122.
1926	Cyperus iria	Cyperaceae	2025-01-21	Yang S, Cao Q, .., Zhu J, Chromosome-level genome assembly of Cyperus iria, an aggressive weed of rice. Sci Data. 2025 Jan 21 12(1): 120.
1925	Tylosema esculentum	Fabaceae	2025-01-21	Li J and Cullis C, Genome assembly and population analysis of tetraploid marama bean reveal two distinct genome types. Sci Rep. 2025 Jan 21 15(1): 2665.
1924	Calochortus tolmiei	Liliaceae	2025-01-20	Landis JB, Harden JJ, .., Specht CD, Reference genome of Calochortus tolmiei Hook. & Arn. (Liliaceae), a cat's ear mariposa lily. G3 (Bethesda). 2025 Mar 18 15(3): jkaf008.
1923	Bougainvillea glabra	Nyctaginaceae	2025-01-18	Lan L, Li H, .., Niu J, Chromosome-level and haplotype-resolved genome assembly of Bougainvillea glabra. Sci Data. 2025 Jan 18 12(1): 107.
1922	Dovyalis afra	Salicaceae	2025-01-15	Kariba R, Waweru B, .., Shorinola O, Draft genome sequence of Kei apple, an underutilized African tree crop Sci Data. 2025 Jan 15 12(1): 70.
1921	Riccia sorocarpa	Ricciaceae	2025-01-15	Krawczyk K, Szablinska-Piernik J, .., Sawicki J, Chromosome-scale telomere to telomere genome assembly of common crystalwort (Riccia sorocarpa Bisch.). Sci Data. 2025 Jan 15 12(1): 77.
1920	Lagerstroemia excelsa	Lythraceae	2025-01-11	Qiao Z, .., Chen J, Genome assembly and multiomic analyses reveal insights into flower and bark colors of Lagerstroemia excelsa. Plant Physiol Biochem. 2025 Jan 11, Online ahead of print.
1919	Dendrobium aphyllum	Orchidaceae	2025-01-10	Li Y, Zhang B, .., Yu H, Pangeneric genome analyses reveal the evolution and diversity of the orchid genus Dendrobium. Nat Plants. 2025 Mar 11(3): 421-437. Epub 2025 Jan 10.
1918	Dendrobium crocatum	Orchidaceae	2025-01-10	Li Y, Zhang B, .., Yu H, Pangeneric genome analyses reveal the evolution and diversity of the orchid genus Dendrobium. Nat Plants. 2025 Mar 11(3): 421-437. Epub 2025 Jan 10.
1917	Dendrobium crumenatum	Orchidaceae	2025-01-10	Li Y, Zhang B, .., Yu H, Pangeneric genome analyses reveal the evolution and diversity of the orchid genus Dendrobium. Nat Plants. 2025 Mar 11(3): 421-437. Epub 2025 Jan 10.
1916	Dendrobium discolor	Orchidaceae	2025-01-10	Li Y, Zhang B, .., Yu H, Pangeneric genome analyses reveal the evolution and diversity of the orchid genus Dendrobium. Nat Plants. 2025 Mar 11(3): 421-437. Epub 2025 Jan 10.
1915	Dendrobium ellipsophyllum	Orchidaceae	2025-01-10	Li Y, Zhang B, .., Yu H, Pangeneric genome analyses reveal the evolution and diversity of the orchid genus Dendrobium. Nat Plants. 2025 Mar 11(3): 421-437. Epub 2025 Jan 10.
1914	Dendrobium formosum	Orchidaceae	2025-01-10	Li Y, Zhang B, .., Yu H, Pangeneric genome analyses reveal the evolution and diversity of the orchid genus Dendrobium. Nat Plants. 2025 Mar 11(3): 421-437. Epub 2025 Jan 10.
1913	Dendrobium hercoglossum	Orchidaceae	2025-01-10	Li Y, Zhang B, .., Yu H, Pangeneric genome analyses reveal the evolution and diversity of the orchid genus Dendrobium. Nat Plants. 2025 Mar 11(3): 421-437. Epub 2025 Jan 10.
1912	Dendrobium hybrid cv. CPS	Orchidaceae	2025-01-10	Li Y, Zhang B, .., Yu H, Pangeneric genome analyses reveal the evolution and diversity of the orchid genus Dendrobium. Nat Plants. 2025 Mar 11(3): 421-437. Epub 2025 Jan 10.
1911	Dendrobium jenkinsii	Orchidaceae	2025-01-10	Li Y, Zhang B, .., Yu H, Pangeneric genome analyses reveal the evolution and diversity of the orchid genus Dendrobium. Nat Plants. 2025 Mar 11(3): 421-437. Epub 2025 Jan 10.
1910	Dendrobium leonis	Orchidaceae	2025-01-10	Li Y, Zhang B, .., Yu H, Pangeneric genome analyses reveal the evolution and diversity of the orchid genus Dendrobium. Nat Plants. 2025 Mar 11(3): 421-437. Epub 2025 Jan 10.
1909	Dendrobium lindleyi	Orchidaceae	2025-01-10	Li Y, Zhang B, .., Yu H, Pangeneric genome analyses reveal the evolution and diversity of the orchid genus Dendrobium. Nat Plants. 2025 Mar 11(3): 421-437. Epub 2025 Jan 10.
1908	Dendrobium secundum	Orchidaceae	2025-01-10	Li Y, Zhang B, .., Yu H, Pangeneric genome analyses reveal the evolution and diversity of the orchid genus Dendrobium. Nat Plants. 2025 Mar 11(3): 421-437. Epub 2025 Jan 10.
1907	Dendrobium smillieae	Orchidaceae	2025-01-10	Li Y, Zhang B, .., Yu H, Pangeneric genome analyses reveal the evolution and diversity of the orchid genus Dendrobium. Nat Plants. 2025 Mar 11(3): 421-437. Epub 2025 Jan 10.
1906	Dendrobium tetragonum	Orchidaceae	2025-01-10	Li Y, Zhang B, .., Yu H, Pangeneric genome analyses reveal the evolution and diversity of the orchid genus Dendrobium. Nat Plants. 2025 Mar 11(3): 421-437. Epub 2025 Jan 10.
1905	Diospyros sp. deyangensis	Ebenaceae	2025-01-08	Guan C, Liu Y, .., Zhao T, The haplotype-resolved and chromosome-level reference genome assembly of Diospyros deyangensis provides insights into the evolution and juvenile growth of persimmon. Hortic Res. 2025 Jan 8 12(4): uhaf001. eCollection 2025 Apr.
1904	Ilex paraguariensis	Aquifoliaceae	2025-01-08	Vignale FA, Hernandez Garcia A, .., Turjanski AG, Yerba mate (Ilex paraguariensis) genome provides new insights into convergent evolution of caffeine biosynthesis. Elife. 2025 Jan 8 14: e104759.
1903	Citrus sp. xishuangbannaensis	Rutaceae	2025-01-06	Wang F, Wang S, .., Liu R, Haplotype-resolved genome of a papeda provides insights into the geographical origin and evolution of Citrus. J Integr Plant Biol. 2025 Feb 67(2): 276-293. Epub 2025 Jan 6.
1902	Salvia sclarea	Lamiaceae	2025-01-04	Choi S, Kang Y, .., Kim C, Chromosome-level genome assembly of Salvia sclarea. Sci Data. 2025 Jan 4 12(1): 14.
1901	Anthoceros fusiformis	Anthocerotaceae	2025-01-03	Schafran P, Hauser DA, .., Li FW, Pan-phylum genomes of hornworts reveal conserved autosomes but dynamic accessory and sex chromosomes. Nat Plants. 2025 Jan 11(1): 49-62. Epub 2025 Jan 3.
1900	Leiosporoceros dussii	Leiosporocerotaceae	2025-01-03	Schafran P, Hauser DA, .., Li FW, Pan-phylum genomes of hornworts reveal conserved autosomes but dynamic accessory and sex chromosomes. Nat Plants. 2025 Jan 11(1): 49-62. Epub 2025 Jan 3.
1899	Megaceros flagellaris	Dendrocerotaceae	2025-01-03	Schafran P, Hauser DA, .., Li FW, Pan-phylum genomes of hornworts reveal conserved autosomes but dynamic accessory and sex chromosomes. Nat Plants. 2025 Jan 11(1): 49-62. Epub 2025 Jan 3.
1898	Notothylas orbicularis	Notothyladaceae	2025-01-03	Schafran P, Hauser DA, .., Li FW, Pan-phylum genomes of hornworts reveal conserved autosomes but dynamic accessory and sex chromosomes. Nat Plants. 2025 Jan 11(1): 49-62. Epub 2025 Jan 3.
1897	Paraphymatoceros pearsonii	Notothyladaceae	2025-01-03	Schafran P, Hauser DA, .., Li FW, Pan-phylum genomes of hornworts reveal conserved autosomes but dynamic accessory and sex chromosomes. Nat Plants. 2025 Jan 11(1): 49-62. Epub 2025 Jan 3.
1896	Phaeoceros carolinianus	Notothyladaceae	2025-01-03	Schafran P, Hauser DA, .., Li FW, Pan-phylum genomes of hornworts reveal conserved autosomes but dynamic accessory and sex chromosomes. Nat Plants. 2025 Jan 11(1): 49-62. Epub 2025 Jan 3.
1895	Phaeoceros sp.	Notothyladaceae	2025-01-03	Schafran P, Hauser DA, .., Li FW, Pan-phylum genomes of hornworts reveal conserved autosomes but dynamic accessory and sex chromosomes. Nat Plants. 2025 Jan 11(1): 49-62. Epub 2025 Jan 3.
1894	Phaeomegaceros chiloensis	Dendrocerotaceae	2025-01-03	Schafran P, Hauser DA, .., Li FW, Pan-phylum genomes of hornworts reveal conserved autosomes but dynamic accessory and sex chromosomes. Nat Plants. 2025 Jan 11(1): 49-62. Epub 2025 Jan 3.
1893	Phymatoceros phymatodes	Phymatocerotaceae	2025-01-03	Schafran P, Hauser DA, .., Li FW, Pan-phylum genomes of hornworts reveal conserved autosomes but dynamic accessory and sex chromosomes. Nat Plants. 2025 Jan 11(1): 49-62. Epub 2025 Jan 3.
1892	Urtica dioica	Urticaceae	2025-01-03	Hirabayashi K, Dumigan CR, .., Todesco M, A High-Quality Phased Genome Assembly of Stinging Nettle (Urtica dioica ssp. dioica). Plants (Basel). 2025 Jan 3 14(1): 124.
1891	Gloriosa superba	Colchicaceae	2025-01-02	Liang Y, Gao Q, .., Zhang L, The giant genome of lily provides insights into the hybridization of cultivated lilies. Nat Commun. 2025 Jan 2 16(1): 45.
1890	Lilium sargentiae	Liliaceae	2025-01-02	Liang Y, Gao Q, .., Zhang L, The giant genome of lily provides insights into the hybridization of cultivated lilies. Nat Commun. 2025 Jan 2 16(1): 45.
1889	Aegilops comosa	Poaceae	2024-12-31	Li H, Rehman SU, .., Chen S, Chromosome-scale assembly and annotation of the wild wheat relative Aegilops comosa. Sci Data. 2024 Dec 31 11(1): 1454.
1888	Palmaria palmata	Palmariaceae	2024-12-30	Rosignoli S, .., Sulpice R, Draft genome of Palmaria palmata and intraspecific genetic variations in the North-East Atlantic. Algal Res. 2024 Dec:103887
1887	Isodon lophanthoides	Lamiaceae	2024-12-28	Liu J, Xu S, .., Wang J, Genome assembly and multi-omics analyses of Isodon lophanthoides provide insights into the distribution of medicinal metabolites induced by exogenous methyl jasmonate. BMC Plant Biol. 2024 Dec 28 24(1): 1270.
1886	Persicaria tinctoria	Polygonaceae	2024-12-27	Li Q, Huang H, .., Wang Y, Chromosome-level genome assembly of the tetraploid medicinal and natural dye plant Persicaria tinctoria. Sci Data. 2024 Dec 27 11(1): 1440.
1885	Lonicera caerulea	Caprifoliaceae	2024-12-26	Wang J, Wang X, .., Xu Z, Lonicera caerulea genome reveals molecular mechanisms of freezing tolerance and anthocyanin biosynthesis. J Adv Res. 2024 Dec 26: S2090-1232(24)00615-5. Epub ahead of print
1884	Cardamine chenopodiifolia	Brassicaceae	2024-12-23	Emonet A, Awad M, .., Hay A, Polyploid genome assembly of Cardamine chenopodiifolia. GigaByte. 2024 Dec 23 2024: gigabyte145. eCollection 2024.
1883	Pandanus amaryllifolius	Pandanaceae	2024-12-23	Sidek N, .., Teo CH, Whole Genome Assembly, Annotation, and Comparative Genomic Analysis of Pandanus amaryllifolius. Plant Mol Biol Rep. 2024 Dec
1882	Firmiana hainanensis	Malvaceae	2024-12-19	Dong Z, Jin S, .., Fang L, High-quality genome of Firmiana hainanensis provides insights into the evolution of Malvaceae subfamilies and the mechanism of their wood density formation. J Genet Genomics. 2024 Dec 19: S1673-8527(24)00362-X. Epub ahead of print
1881	Abeliophyllum distichum	Oleaceae	2024-12-18	Jang H, Cho A, .., Mun JH, Chromosome-level assemblies of the endemic Korean species Abeliophyllum distichum and Forsythia ovata. Sci Data. 2024 Dec 18 11(1): 1372.
1880	Alopecurus aequalis	Poaceae	2024-12-18	Wright J, Baker K, .., MacGregor D, Chromosome-scale genome assembly and de novo annotation of Alopecurus aequalis. Sci Data. 2024 Dec 18 11(1): 1368.
1879	Angraecum sesquipedale	Orchidaceae	2024-12-18	Jiang K, Moller BL, .., Huang WC, Genomic, transcriptomic, and metabolomic analyses reveal convergent evolution of oxime biosynthesis in Darwins orchid. Mol Plant. 2025 Mar 3 18(3): 392-415. Epub 2024 Dec 18.
1878	Firmiana kwangsiensis	Malvaceae	2024-12-18	Wang B, Zhang R, .., Yang J, A nearly telomere-to-telomere diploid genome assembly of Firmiana kwangsiensis, a threatened species in China. Sci Data. 2024 Dec 18 11(1): 1394.
1877	Forsythia ovata	Oleaceae	2024-12-18	Jang H, Cho A, .., Mun JH, Chromosome-level assemblies of the endemic Korean species Abeliophyllum distichum and Forsythia ovata. Sci Data. 2024 Dec 18 11(1): 1372.
1876	Sphenostylis stenocarpa	Fabaceae	2024-12-18	Waweru B, Njaci I, .., Shorinola O, Chromosome-scale assembly of the African yam bean genome. Sci Data. 2024 Dec 18 11(1): 1384.
1875	Trifolium alexandrinum	Fabaceae	2024-12-18	Sato MP, Arafa RA, .., Shirasawa K, Near-complete telomere-to-telomere de novo genome assembly in Egyptian clover (Trifolium alexandrinum). DNA Res. 2024 Dec 27 32(1): dsae036.
1874	Acer pentaphyllum	Sapindaceae	2024-12-17	Li X, Jiang LS, .., Xu B, High-Resolution Genome Assembly and Population Genetic Study of the Endangered Maple Acer pentaphyllum (Sapindaceae): Implications for Conservation Strategies. Hortic Res. 2024 Dec 17 12(4): uhae357. eCollection 2025 Apr.
1873	Pteroceltis tatarinowii	Cannabaceae	2024-12-16	Qiao Q, .., Gao Y, Chromosome-level genome assembly of Pteroceltis tatarinowii provides new insights into evolution and fiber biosynthesis. Ind Crops Prod. 2025 Feb, 224: 120316. Epub 2024 Dec 16.
1872	Toona fargesii	Meliaceae	2024-12-15	Ma J, .., Zhang L, Chromosome-scale genomes of Toona fargesii provide insights into competency of root sprouting. J Syst Evol. 2024, Online ahead of print.
1871	Coccomyxa elongata	Coccomyxaceae	2024-12-13	Kraege A, Chavarro-Carrero E, .., Rovenich H, High quality genome assembly and annotation (v1) of the eukaryotic freshwater microalga Coccomyxa elongata SAG 216-3b. G3 (Bethesda). 2025 Feb 5 15(2): jkae294.
1870	Lobelia seguinii	Campanulaceae	2024-12-13	Zhang N, Zhao P, .., Chen L, A chromosome-level genome of Lobelia seguinii provides insights into the evolution of Campanulaceae and the lobeline biosynthesis. Genomics. 2025 Jan 117(1): 110979. Epub 2024 Dec 14.
1869	Selaginella sellowii	Selaginellaceae	2024-12-12	Alejo-Jacuinde G, Chavez Montes RA, .., Herrera-Estrella L, Gene family rearrangements and transcriptional priming drive the evolution of vegetative desiccation tolerance in Selaginella. Plant J. 2025 Jan 121(1): e17169. Epub 2024 Dec 12.
1868	Selaginella silvestris	Selaginellaceae	2024-12-12	Alejo-Jacuinde G, Chavez Montes RA, .., Herrera-Estrella L, Gene family rearrangements and transcriptional priming drive the evolution of vegetative desiccation tolerance in Selaginella. Plant J. 2025 Jan 121(1): e17169. Epub 2024 Dec 12.
1867	Ptychostomum knowltonii	Bryaceae	2024-12-10	Ma C, Zhou X, .., Peng T, Chromosome-level Genome Assembly and Annotation of the Arctic Moss Ptychostomum knowltonii. Genome Biol Evol. 2025 Jan 6 17(1): evae268.
1866	Neltuma pallida	Fabaceae	2024-12-05	La Torre R, Hamilton JP, .., Orjeda G, A chromosome-level genome assembly of the Peruvian Algarrobo (Neltuma pallida) provides insights on its adaptation to its unique ecological niche. G3 (Bethesda). 2025 Feb 5 15(2): jkae283.
1865	Avena sterilis	Poaceae	2024-12-03	He Q, Li W, .., Du H, The near-complete genome assembly of hexaploid wild oat reveals its genome evolution and divergence with cultivated oats. Nat Plants. 2024 Dec 10(12): 2062-2078. Epub 2024 Dec 3.
1864	Berberis vulgaris	Berberidaceae	2024-12-03	Ruhsam M, The genome sequence of Berberis vulgaris L. Wellcome Open Res. 2024 Dec 3 9: 710. eCollection 2024.
1863	Straminergon stramineum	Calliergonaceae	2024-12-03	Bell D, Kungu L, Long D, The genome sequence of the straw spear-moss, Straminergon stramineum (Dicks. ex Brid.) Hedenas, 1993. Wellcome Open Res. 2024 Dec 3 9: 712. eCollection 2024.
1862	Ceratonia siliqua	Fabaceae	2024-12-02	Akutsu M, Shinozawa A, .., Hiwatashi Y, De novo sequencing allows genome-wide identification of genes involved in galactomannan synthesis in locust bean (Ceratonia siliqua). DNA Res. 2024 Dec 1 31(6): dsae033.
1861	Zanthoxylum nitidum	Rutaceae	2024-12-02	Zhu Y, Tan G, .., Jiang J, A high-quality chromosome-level genome assembly of the traditional Chinese medicinal herb Zanthoxylum nitidum. Sci Data. 2024 Dec 2 11(1): 1311.
1860	Isodon serra	Lamiaceae	2024-11-30	Hou L, Niu Z, .., Chen Q, The Isodon serra genome sheds light on tanshinone biosynthesis and reveals the recursive karyotype evolutionary histories within Lamiales. Plant J. 2025 Jan 121(1): e17170. Epub 2024 Nov 30.
1859	Phellodendron amurense	Rutaceae	2024-11-29	Xu Z, Tian Y, .., Chen S, Convergent evolution of berberine biosynthesis. Sci Adv. 2024 Nov 29 10(48): eads3596. Epub 2024 Nov 29.
1858	Bergenia scopulosa	Saxifragaceae	2024-11-28	Yang YX, Wang M, .., Li ZH, The chromosome-level genome assembly of an endangered herb Bergenia scopulosa provides insights into local adaptation and genomic vulnerability under climate change. Gigascience. 2024 Jan 2 13: giae091.
1857	Centaurea solstitialis	Asteraceae	2024-11-27	Reatini B, Pelosi JA, .., Dlugosch KM, Chromosome-scale reference genome and RAD-based genetic map of yellow starthistle (Centaurea solstitialis) reveal putative structural variation and QTL associated with invader traits. Genome Biol Evol. 2024 Dec 4 16(12): evae243.
1856	Iodes seguinii	Icacinaceae	2024-11-27	Gong X, Zhang H, .., Tang M, Chromosome-level genome assembly of Iodes seguinii and its metabonomic implications for rheumatoid arthritis treatment. Plant Genome. 2025 Mar 18(1): e20534. Epub 2024 Nov 27.
1855	Solanum stoloniferum	Solanaceae	2024-11-25	Hosaka AJ, Sanetomo R, .., Hosaka K, Allotetraploid nature of a wild potato species, Solanum stoloniferum Schlechtd. et Bche., as revealed by whole-genome sequencing. Plant J. 2025 Jan 121(1): e17158. Epub 2024 Nov 25.
1854	Pellacalyx yunnanensis	Rhizophoraceae	2024-11-22	Shao S, Li Y, .., Xu S, Chromosomal-Level Genome Suggests Adaptive Constraints Leading to the Historical Population Decline in an Extremely Endangered Plant. Mol Ecol Resour. 2025 Apr 25(3): e14045. Epub 2024 Nov 22.
1853	Mentha x piperita	Lamiaceae	2024-11-19	Talbot SC, Pandelova I, .., Vining KJ, A first look at the genome structure of hexaploid Mitcham peppermint (Mentha x piperita L.). G3 (Bethesda). 2024 Nov 19 14(12): jkae195. Epub ahead of print
1852	Cibotium barometz	Cibotiaceae	2024-11-12	Qin G, .., Song J, Chromosome-Scale Genome of the Fern Cibotium barometz Unveils a Genetic Resource of Medicinal Value. Horticulturae. 2024, 10(11), 1191
1851	Clinopodium gracile	Lamiaceae	2024-11-11	Gao Y, Chromosome-level assembly of the Clinopodium gracile genome. Front Plant Sci. 2024 Nov 11 15: 1489102. eCollection 2024.
1850	Ribes nigrum	Grossulariaceae	2024-11-11	Ziegler FMR, Rosenthal V, .., Usadel B, A full genome assembly reveals drought stress effects on gene expression and metabolite profiles in blackcurrant (Ribes nigrum L.). Hortic Res. 2024 Nov 11 12(2): uhae313. eCollection 2025 Feb.
1849	Camellia indochinensis	Theaceae	2024-11-07	Lu Y, .., Liang Y, Chromosome-scale assembly and analysis of yellow Camellia (Camellia limonia) genome reveal plant adaptation mechanism and flavonoid biosynthesis in karst region. Glob Ecol Conserv. 56: e03296
1848	Euphrasia confusa	Orobanchaceae	2024-11-07	Twyford AD, The genome sequence of the confused eyebright, Euphrasia confusa Pugsley. Wellcome Open Res. 2024 Nov 7 9: 662. eCollection 2024.
1847	Plinia cauliflora	Myrtaceae	2024-11-07	Zhao L, Li Z, .., Xia Z, The telomere-to-telomere genome of Jaboticaba reveals the genetic basis of fruit color and citric acid content. Int J Mol Sci. 2024 Nov 7 25(22): 11951.
1846	Uncaria rhynchophylla	Rubiaceae	2024-11-07	Hu T, Duan L, .., Zhang M, Haploid-Phased Chromosomal Telomere-to-Telomere Genome Assembly of Medicinal Plant Uncaria rhynchophylla Dissects Genetic Controls on the Biosynthesis of Bioactive Alkaloids. Plant Cell Environ. 2025 Mar 48(3): 1932-1946. Epub 2024 Nov 7.
1845	Tillandsia duratii	Bromeliaceae	2024-11-06	Lyu X, Li P, .., Zhang M, Tracing the evolutionary and genetic footprints of atmospheric tillandsioids transition from land to air. Nat Commun. 2024 Nov 6 15(1): 9599.
1844	Vitis davidii	Vitaceae	2024-11-06	Luo Y, Liu Z, .., Zhang Y, Phased T2T genome assemblies facilitate the mining of disease-resistance genes in Vitis davidii. Hortic Res. 2024 Nov 6 12(2): uhae306. eCollection 2025 Feb.
1843	Vriesea erythrodactylon	Bromeliaceae	2024-11-06	Lyu X, Li P, .., Zhang M, Tracing the evolutionary and genetic footprints of atmospheric tillandsioids transition from land to air. Nat Commun. 2024 Nov 6 15(1): 9599.
1842	Cryptomeria japonica	Cupressaceae	2024-11-05	Fujino T, Yamaguchi K, .., Kasahara M, A chromosome-level genome assembly of a model conifer plant, the Japanese cedar, Cryptomeria japonica D. Don. BMC Genomics. 2024 Nov 5 25(1): 1039.
1841	Codonopsis pilosula	Campanulaceae	2024-11-04	Chen BZ, Yang ZJ, .., Duan SC, Chromosome-scale genome assembly of Codonopsis pilosula and comparative genomic analyses shed light on its genome evolution. Front Plant Sci. 2024 Nov 4 15: 1469375. eCollection 2024.
1840	Medicago arabica	Fabaceae	2024-11-04	Christenhusz MJM, Fay MF, .., Leitch IJ, The genome sequence of spotted medick, Medicago arabica (L.) Huds. (Fabaceae) Wellcome Open Res. 2024 Nov 4 9: 116. eCollection 2024.
1839	Salix cheilophila	Salicaceae	2024-11-04	Gao B, Sun PC, .., Zhu FY, A telomere-to-telomere genome assembly of Salix cheilophila reveals its evolutionary signatures for environmental adaptation. Plant Commun. 2025 Feb 10 6(2): 101182. Epub 2024 Nov 5.
1838	Vitis retordii	Vitaceae	2024-11-04	Liu Z, Wang N, .., Zhou Y, Grapevine pangenome facilitates trait genetics and genomic breeding. Nat Genet. 2024 Dec 56(12): 2804-2814. Epub 2024 Nov 4.
1837	Rhodamnia argentea	Myrtaceae	2024-11-02	Chen SH, Jones A, .., Edwards RJ, Chromosome-level genome assembly of the Australian rainforest tree Rhodamnia argentea (malletwood) Genome Biol Evol. 2024 Nov 1 16(11): evae238.
1836	Urtica urens	Urticaceae	2024-11-01	Christenhusz MJM and Twyford AD, The genome sequence of the small nettle, Urtica urens L. (Urticaceae). Wellcome Open Res. 2024 Nov 1 9: 639. eCollection 2024.
1835	Dalbergia candenatensis	Fabaceae	2024-10-31	Shi M, Zhang Y, .., Tu T, Chromosome-scale genome assembly of the mangrove climber species Dalbergia candenatensis. Sci Data. 2024 Oct 31 11(1): 1187.
1834	Magnolia sieboldii	Magnoliaceae	2024-10-30	Lu X, Mei M, .., Ai W, The Chromosome-Scale Genome of Magnolia sieboldii K. Koch Provides Insight Into the Evolutionary Position of Magnoliids and Seed Germination. Mol Ecol Resour. 2025 Jan 25(1): e14030. Epub 2024 Oct 30.
1833	Curcuma petiolata	Zingiberaceae	2024-10-29	Liao X, Xie D, .., Wang L, Inversions encounter relaxed genetic constraints and balance birth and death of TPS genes in Curcuma. Nat Commun. 2024 Oct 29 15(1): 9349.
1832	Draba incana	Brassicaceae	2024-10-29	Ruhsam M, The genome sequence of Hoary Whitlowgrass, Draba incana L. Wellcome Open Res. 2024 Oct 29 9: 630. eCollection 2024.
1831	Gaultheria prostrata	Ericaceae	2024-10-29	Lin YJ, Ding XY, .., Lu L, First De Novo genome assembly and characterization of Gaultheria prostrata. Front Plant Sci. 2024 Oct 29 15: 1456102. eCollection 2024.
1830	Lilium davidii	Liliaceae	2024-10-24	Xu S, Chen R, .., Teng N, The evolutionary tale of lilies: Giant genomes derived from transposon insertions and polyploidization. Innovation (Camb). 2024 Oct 24 5(6): 100726. eCollection 2024 Nov 4.
1829	Penstemon eatonii	Plantaginaceae	2024-10-23	Jarvis DE, Stevens MR, .., Frandsen PB, Whole-genome assembly and annotation of the firecracker penstemon (Penstemon eatonii). J Hered. 2024 Oct 23: esae058. Epub ahead of print
1828	Pinus densiflora	Pinaceae	2024-10-20	Jang MJ, Cho HJ, .., Kim S, Haplotype-resolved genome assembly and resequencing analysis provide insights into genome evolution and allelic imbalance in Pinus densiflora. Nat Genet. 2024 Nov 56(11): 2551-2561. Epub 2024 Oct 20.
1827	Inga laevigata	Fabaceae	2024-10-17	Schley RJ, Pennington RT, .., Michael TP, The genome sequence of Inga leiocalycina Benth. Wellcome Open Res. 2024 Oct 17 9: 606. eCollection 2024.
1826	Inga oerstediana	Fabaceae	2024-10-17	Schley RJ, Pennington RT, .., Michael TP, The genome sequence of Inga oerstediana Benth. Wellcome Open Res. 2024 Oct 17 9: 607. eCollection 2024.
1825	Sambucus nigra	Viburnaceae	2024-10-17	Christenhusz MJM and Leitch IJ, The genome sequence of black elder, Sambucus nigra Linnaeus, 1753 (Adoxaceae). Wellcome Open Res. 2024 Oct 17 9: 609. eCollection 2024.
1824	Beckmannia syzigachne	Poaceae	2024-10-16	Han Y, Wu J, .., Li X, Assembling a reference-quality genome and resequencing diverse accessions of Beckmannia syzigachne provide insights into population structure and gene family evolution. Plant Commun. 2025 Jan 13 6(1): 101174. Epub 2024 Oct 16.
1823	Arctium minus	Asteraceae	2024-10-15	Christenhusz MJM and Martin CA, The genome sequence of lesser burdock, Arctium minus (Hill) Bernh. (Asteraceae). Wellcome Open Res. 2024 Oct 15 9: 589. eCollection 2024.
1822	Adansonia digitata	Malvaceae	2024-10-12	Kitony JK, Colt K, .., Michael TP, Chromosome-level baobab genome illuminates its evolutionary trajectory and environmental adaptation. Nat Commun. 2024 Oct 12 15(1): 8833.
1821	Rosa hybrid cv. Samantha	Rosaceae	2024-10-11	Zhang Z, Yang T, .., Gao J, Haplotype-resolved genome assembly and resequencing provide insights into the origin and breeding of modern rose. Nat Plants. 2024 Nov 10(11): 1659-1671. Epub 2024 Oct 11.
1820	Digitaria radicosa	Poaceae	2024-10-10	Minoji K and Sakai T, A chromosome-scale genome assembly of Timorese crabgrass (Digitaria radicosa): a useful genomic resource for the Poaceae. G3 (Bethesda). 2024 Oct 10 14(12): jkae242. Epub ahead of print
1819	Medicago lupulina	Fabaceae	2024-10-09	Ruhsam M, The genome sequence of the Black Medic, Medicago lupulina L. Wellcome Open Res. 2024 Nov 4 9: 574. eCollection 2024.
1818	Malpighia emarginata	Malpighiaceae	2024-10-07	Shirasawa K, Harada K, .., Nishizawa Y, Chromosome-scale genome assembly of acerola (Malpighia emarginata DC.). DNA Res. 2024 Dec 1 31(6): dsae029.
1817	Liquidambar styraciflua	Altingiaceae	2024-10-03	Ma Y, Ding S, .., Qiu Y, Chromosome-level genome assembly of American sweetgum (Liquidambar styraciflua, Altingiaceae). Sci Data. 2024 Oct 3 11(1): 1078.
1816	Salvia divinorum	Lamiaceae	2024-10-01	Ford SA, Ness RW, .., Phillips MA, A chromosome level reference genome of Diviner's sage (Salvia divinorum) provides insight into salvinorin A biosynthesis. BMC Plant Biol. 2024 Oct 1 24(1): 914.
1815	Rosa gigantea	Rosaceae	2024-09-30	Zhou L, Wu S, .., Zhang Q, Multi-omics analyzes of Rosa gigantea illuminate tea scent biosynthesis and release mechanisms. Nat Commun. 2024 Sep 30 15(1): 8469.
1814	Rhododendron bailiense	Ericaceae	2024-09-29	Wen S, .., Shen X, Chromosome-level genome assembly of a rare karst-growing Rhododendron species provides insights into its evolution and environmental adaptation. J Syst Evol. 2024, Online ahead of print.
1813	Cirsium nipponicum	Asteraceae	2024-09-27	Choi BY, Kim J, .., Shim D, De Novo Genome Assembly and Phylogenetic Analysis of Cirsium nipponicum. Genes (Basel). 2024 Sep 27 15(10): 1269.
1812	Ilex hylonoma	Aquifoliaceae	2024-09-27	Feng L, Yao Y, .., Hu Q, Integrated genomic, transcriptomic, and metabolomic analyses of Ilex hylonoma provide insights into the triterpenoid saponin biosynthesis. Plant J. 2024 Nov 120(3): 1176-1189. Epub 2024 Sep 27.
1811	Ziziphus mauritiana	Rhamnaceae	2024-09-26	Guo M, Bi G, .., Zhao X, Genomes of autotetraploid wild and cultivated Ziziphus mauritiana reveal polyploid evolution and crop domestication. Plant Physiol. 2024 Dec 2 196(4): 2701-2720.
1810	Citrus garrawayae	Rutaceae	2024-09-24	Nakandala U, Furtado A, .., Henry RJ, The genomes of Australian wild limes. Plant Mol Biol. 2024 Sep 24 114(5): 102.
1809	Fraxinus angustifolia	Oleaceae	2024-09-21	Liu JN, Yan L, .., Fang H, Pan-genome analyses of eleven Fraxinus species provide insights into salt adaptation in ash trees. Plant Commun. 2025 Jan 13 6(1): 101137. Epub 2024 Sep 21.
1808	Fraxinus baroniana	Oleaceae	2024-09-21	Liu JN, Yan L, .., Fang H, Pan-genome analyses of eleven Fraxinus species provide insights into salt adaptation in ash trees. Plant Commun. 2025 Jan 13 6(1): 101137. Epub 2024 Sep 21.
1807	Fraxinus chinensis	Oleaceae	2024-09-21	Liu JN, Yan L, .., Fang H, Pan-genome analyses of eleven Fraxinus species provide insights into salt adaptation in ash trees. Plant Commun. 2025 Jan 13 6(1): 101137. Epub 2024 Sep 21.
1806	Fraxinus hubeiensis	Oleaceae	2024-09-21	Liu JN, Yan L, .., Fang H, Pan-genome analyses of eleven Fraxinus species provide insights into salt adaptation in ash trees. Plant Commun. 2025 Jan 13 6(1): 101137. Epub 2024 Sep 21.
1805	Fraxinus mandshurica	Oleaceae	2024-09-21	Liu JN, Yan L, .., Fang H, Pan-genome analyses of eleven Fraxinus species provide insights into salt adaptation in ash trees. Plant Commun. 2025 Jan 13 6(1): 101137. Epub 2024 Sep 21.
1804	Fraxinus ornus	Oleaceae	2024-09-21	Liu JN, Yan L, .., Fang H, Pan-genome analyses of eleven Fraxinus species provide insights into salt adaptation in ash trees. Plant Commun. 2025 Jan 13 6(1): 101137. Epub 2024 Sep 21.
1803	Fraxinus sogdiana	Oleaceae	2024-09-21	Liu JN, Yan L, .., Fang H, Pan-genome analyses of eleven Fraxinus species provide insights into salt adaptation in ash trees. Plant Commun. 2025 Jan 13 6(1): 101137. Epub 2024 Sep 21.
1802	Fraxinus velutina	Oleaceae	2024-09-21	Liu JN, Yan L, .., Fang H, Pan-genome analyses of eleven Fraxinus species provide insights into salt adaptation in ash trees. Plant Commun. 2025 Jan 13 6(1): 101137. Epub 2024 Sep 21.
1801	Amphiroa fragilissima	Lithophyllaceae	2024-09-20	Zhang H, Wang X, .., Lin Q, Genome of Halimeda opuntia reveals differentiation of subgenomes and molecular bases of multinucleation and calcification in algae. Proc Natl Acad Sci U S A. 2024 Sep 24 121(39): e2403222121. Epub 2024 Sep 20.
1800	Halimeda opuntia	Halimedaceae	2024-09-20	Zhang H, Wang X, .., Lin Q, Genome of Halimeda opuntia reveals differentiation of subgenomes and molecular bases of multinucleation and calcification in algae. Proc Natl Acad Sci U S A. 2024 Sep 24 121(39): e2403222121. Epub 2024 Sep 20.
1799	Antiaris toxicaria	Moraceae	2024-09-18	Miao K, Wang Y, .., Ji Y, Haplotype-resolved genome assembly of the upas tree (Antiaris toxicaria). Sci Data. 2024 Sep 18 11(1): 1011.
1798	Bromus sterilis	Poaceae	2024-09-18	Christenhusz MJM, The genome sequence of barren brome, Bromus sterilis L. (Poaceae). Wellcome Open Res. 2024 Nov 20 9: 534. eCollection 2024.
1797	Coptis teeta	Ranunculaceae	2024-09-18	Wang Y, Liu Y, .., Ji Y, A haplotype-resolved genome assembly of Coptis teeta, an endangered plant of significant medicinal value. Sci Data. 2024 Sep 18 11(1): 1012.
1796	Madhuca longifolia	Sapotaceae	2024-09-18	Wang S, Lin H, .., Zhang L, High-quality chromosome-level genomic insights into molecular adaptation to low-temperature stress in Madhuca longifolia in southern subtropical China. BMC Genomics. 2024 Sep 18 25(1): 877.
1795	Rhododendron championiae	Ericaceae	2024-09-18	Xia XM, Du HL, .., Wang XQ, Genomic insights into adaptive evolution of the species-rich cosmopolitan plant genus Rhododendron. Cell Rep. 2024 Oct 22 43(10): 114745. Epub 2024 Sep 18.
1794	Rhododendron micranthum	Ericaceae	2024-09-18	Xia XM, Du HL, .., Wang XQ, Genomic insights into adaptive evolution of the species-rich cosmopolitan plant genus Rhododendron. Cell Rep. 2024 Oct 22 43(10): 114745. Epub 2024 Sep 18.
1793	Rhododendron mucronulatum	Ericaceae	2024-09-18	Xia XM, Du HL, .., Wang XQ, Genomic insights into adaptive evolution of the species-rich cosmopolitan plant genus Rhododendron. Cell Rep. 2024 Oct 22 43(10): 114745. Epub 2024 Sep 18.
1792	Rhododendron neriiflorum	Ericaceae	2024-09-18	Xia XM, Du HL, .., Wang XQ, Genomic insights into adaptive evolution of the species-rich cosmopolitan plant genus Rhododendron. Cell Rep. 2024 Oct 22 43(10): 114745. Epub 2024 Sep 18.
1791	Rhododendron redowskianum	Ericaceae	2024-09-18	Xia XM, Du HL, .., Wang XQ, Genomic insights into adaptive evolution of the species-rich cosmopolitan plant genus Rhododendron. Cell Rep. 2024 Oct 22 43(10): 114745. Epub 2024 Sep 18.
1790	Lupinus mutabilis	Fabaceae	2024-09-12	Pancaldi F, Gulisano A, .., Trindade LM, The genome of Lupinus mutabilis: Evolution and genetics of an emerging bio-based crop. Plant J. 2024 Nov 120(3): 881-900. Epub 2024 Sep 12.
1789	Comarum palustre	Rosaceae	2024-09-05	Christenhusz MJM and Leitch IJ, The genome sequence of the marsh cinquefoil, Comarum palustre L., also known as Potentilla palustris (L.) Scop. (Rosaceae). Wellcome Open Res. 2024 Sep 5 9: 518. eCollection 2024.
1788	Stephania longa	Menispermaceae	2024-09-05	Shang H, Lu Y, .., Ma T, Genome assembly of Stephania longa provides insight into cepharanthine biosynthesis. Front Plant Sci. 2024 Sep 5 15: 1414636. eCollection 2024.
1787	Bambusa odashimae	Poaceae	2024-09-04	Wang YJ, Guo C, .., Li DZ, Haplotype-resolved nonaploid genome provides insights into in vitro flowering in bamboo. Hortic Res. 2024 Sep 4 11(12): uhae250. eCollection 2024 Dec.
1786	Chenopodium album	Amaranthaceae	2024-09-04	Mian S and Christenhusz MJM, The genome sequence of fat-hen, Chenopodium album L. Wellcome Open Res. 2024 Oct 15 9: 508. eCollection 2024.
1785	Gongora gibba	Orchidaceae	2024-09-04	Guizar Amador MF, Darragh K, .., Ramirez SR, The Gongora gibba genome assembly provides new insights into the evolution of floral scent in male euglossine bee-pollinated orchids. G3 (Bethesda). 2024 Nov 6 14(11): jkae211.
1784	Sageretia thea	Rhamnaceae	2024-09-04	Jo J, Park JS, .., Lee SA, The first chromosomal-level genome assembly of Sageretia thea using Nanopore long reads and Pore-C technology. Sci Data. 2024 Sep 4 11(1): 959.
1783	Chionanthus retusus	Oleaceae	2024-09-03	Wang J, Xu D, .., Li J, A telomere-to-telomere gap-free reference genome of Chionanthus retusus provides insights into the molecular mechanism underlying petal shape changes. Hortic Res. 2024 Sep 3 11(12): uhae249. eCollection 2024 Dec.
1782	Canavalia gladiata	Fabaceae	2024-08-27	Yuan L, Lei L, .., Fan W, The genomes of 5 underutilized Papilionoideae crops provide insights into root nodulation and disease resistance. Gigascience. 2024 Jan 2 13: giae063.
1781	Clitoria ternatea	Fabaceae	2024-08-27	Yuan L, Lei L, .., Fan W, The genomes of 5 underutilized Papilionoideae crops provide insights into root nodulation and disease resistance. Gigascience. 2024 Jan 2 13: giae063.
1780	Crotalaria linifolia	Fabaceae	2024-08-27	Yuan L, Lei L, .., Fan W, The genomes of 5 underutilized Papilionoideae crops provide insights into root nodulation and disease resistance. Gigascience. 2024 Jan 2 13: giae063.
1779	Petroselinum crispum	Apiaceae	2024-08-27	Uncu AT, Patat AS, .., Uncu AO, Whole-genome sequencing and identification of antimicrobial peptide coding genes in parsley (Petroselinum crispum), an important culinary and medicinal Apiaceae species. Funct Integr Genomics. 2024 Aug 27 24(5): 142.
1778	Phaseolus coccineus	Fabaceae	2024-08-27	Yuan L, Lei L, .., Fan W, The genomes of 5 underutilized Papilionoideae crops provide insights into root nodulation and disease resistance. Gigascience. 2024 Jan 2 13: giae063.
1777	Roscoea debilis	Zingiberaceae	2024-08-27	Peng XC, Huang AD, .., Zhao JL, Draft genome of Roscoea Debilis, the first genome in the alpine ginger Roscoea (Zingiberaceae). BMC Genom Data. 2024 Aug 27 25(1): 77.
1776	Malus coronaria	Rosaceae	2024-08-26	Svara A, Sun H, .., Khan A, Advancing apple genetics research: Malus coronaria and Malus ioensis genomes and a gene family-based pangenome of native North American apples. DNA Res. 2024 Oct 1 31(5): dsae026.
1775	Malus ioensis	Rosaceae	2024-08-26	Svara A, Sun H, .., Khan A, Advancing apple genetics research: Malus coronaria and Malus ioensis genomes and a gene family-based pangenome of native North American apples. DNA Res. 2024 Oct 1 31(5): dsae026.
1774	Eleocharis vivipara	Cyperaceae	2024-08-23	Liu H, Zhao H, .., Cheng S, The genome of Eleocharis vivipara elucidates the genetics of C3-C4 photosynthetic plasticity and karyotype evolution in the Cyperaceae. J Integr Plant Biol. 2024 Nov 66(11): 2505-2527. Epub 2024 Aug 23.
1773	Hevea benthamiana	Euphorbiaceae	2024-08-22	Fang Y, Xiao X, .., Tang C, Pan-genome and phylogenomic analyses highlight Hevea species delineation and rubber trait evolution. Nat Commun. 2024 Aug 22 15(1): 7232.
1772	Hevea nitida	Euphorbiaceae	2024-08-22	Fang Y, Xiao X, .., Tang C, Pan-genome and phylogenomic analyses highlight Hevea species delineation and rubber trait evolution. Nat Commun. 2024 Aug 22 15(1): 7232.
1771	Hevea pauciflora	Euphorbiaceae	2024-08-22	Fang Y, Xiao X, .., Tang C, Pan-genome and phylogenomic analyses highlight Hevea species delineation and rubber trait evolution. Nat Commun. 2024 Aug 22 15(1): 7232.
1770	Chrysosplenium sinicum	Saxifragaceae	2024-08-16	Liu S, Wu Z, .., Liu H, The Chrysosplenium sinicum genome provides insights into adaptive evolution of shade plants. Commun Biol. 2024 Aug 16 7(1): 1004.
1769	Malus delavayi	Rosaceae	2024-08-16	Tian J, Chen Z, .., Wang D, Chromosome-scale genome assembly of Docynia delavayi provides new insights into the alpha-Farnesene biosynthesis. Int J Biol Macromol. 2024 Oct 278(Pt 3): 134820. Epub 2024 Aug 16.
1768	Flueggea virosa	Phyllanthaceae	2024-08-13	Chen BZ, Yang ZJ, .., Yu WB, Chromosome-level genome assembly and annotation of Flueggea virosa (Phyllanthaceae). Sci Data. 2024 Aug 13 11(1): 875.
1767	Hakea prostrata	Proteaceae	2024-08-13	Nestor BJ, Bird T, .., Finnegan PM, Identification and expression analysis of Phosphate Transporter 1 (PHT1) genes in the highly phosphorus-use-efficient Hakea prostrata (Proteaceae). Plant Cell Environ. 2024 Dec 47(12): 5021-5038. Epub 2024 Aug 13.
1766	Salix babylonica	Salicaceae	2024-08-12	He L, Wang Y, .., Ming R, Allopolyploidization from two dioecious ancestors leads to recurrent evolution of sex chromosomes. Nat Commun. 2024 Aug 12 15(1): 6893.
1765	Trichosanthes truncata	Cucurbitaceae	2024-08-12	Hu Y, Wei X, .., Li W, Chromosome-level assembly and evolution analysis of the Trichosanthes truncata genome. Sci Data. 2024 Aug 12 11(1): 872.
1764	Eleocharis dulcis	Cyperaceae	2024-08-10	Chen Y, Zhang X, .., Qiu Y, Telomere-to-telomere genome assembly of Eleocharis dulcis and expression profiles during corm development. Sci Data. 2024 Aug 10 11(1): 869.
1763	Cochlearia pyrenaica	Brassicaceae	2024-08-07	Bray SM, Hamala T, .., Yant L, Kinetochore and ionomic adaptation to whole-genome duplication in Cochlearia shows evolutionary convergence in three autopolyploids. Cell Rep. 2024 Aug 27 43(8): 114576. Epub 2024 Aug 7.
1762	Rhododendron nivale	Ericaceae	2024-08-07	Lyu ZY, Zhou XL, .., Shen SK, The first high-altitude autotetraploid haplotype-resolved genome assembled (Rhododendron nivale subsp. boreale) provides new insights into mountaintop adaptation. Gigascience. 2024 Jan 2 13: giae052.
1761	Kokia cookei	Malvaceae	2024-08-06	Kayal E, Arick MA 2nd, .., Grover CE, Genomic diversity and evolution in the Hawaiian Islands endemic Kokia (Malvaceae). G3 (Bethesda). 2024 Oct 7 14(10): jkae180.
1760	Kokia drynarioides	Malvaceae	2024-08-06	Kayal E, Arick MA 2nd, .., Grover CE, Genomic diversity and evolution in the Hawaiian Islands endemic Kokia (Malvaceae). G3 (Bethesda). 2024 Oct 7 14(10): jkae180.
1759	Kokia kauaiensis	Malvaceae	2024-08-06	Kayal E, Arick MA 2nd, .., Grover CE, Genomic diversity and evolution in the Hawaiian Islands endemic Kokia (Malvaceae). G3 (Bethesda). 2024 Oct 7 14(10): jkae180.
1758	Syzygium maire	Myrtaceae	2024-08-06	Balkwill CG, .., Chagne D, De-novo assembly of a reference genome for a critically threatened Aotearoa New Zealand tree species, Syzygium maire (Myrtaceae). Tree Genet Genomes. 2024, 20(5)
1757	Miscanthus x giganteus	Poaceae	2024-08-05	Zeng X, Yi Z, .., Chen G, Chromosome-level scaffolding of haplotype-resolved assemblies using Hi-C data without reference genomes. Nat Plants. 2024 Aug 10(8): 1184-1200. Epub 2024 Aug 5.
1756	Rubus leucanthus	Rosaceae	2024-08-05	Wu W, Wang L, .., Guo W, A high-quality genome assembly reveals adaptations underlying glossy, wax-coated leaves in the heat-tolerant wild raspberry Rubus leucanthus. DNA Res. 2024 Aug 1 31(4): dsae024.
1755	Lindenbergia philippensis	Orobanchaceae	2024-08-02	Chen BZ, Li DW, .., Yu WB, Chromosome-level assembly of Lindenbergia philippensis and comparative genomic analyses shed light on genome evolution in Lamiales. Front Plant Sci. 2024 Aug 2 15: 1444234. eCollection 2024.
1754	Sanguina aurantia	Chlamydomonadaceae	2024-08-02	Raymond BB, Guenzi-Tiberi P, .., Quarmby LM, Snow alga Sanguina aurantia as revealed through de novo genome assembly and annotation. G3 (Bethesda). 2024 Oct 7 14(10): jkae181.
1753	Solanum cleistogamum	Solanaceae	2024-08-02	Satterlee JW, Alonso D, .., Lippman ZB, Convergent evolution of plant prickles by repeated gene co-option over deep time. Science. 2024 Aug 2 385(6708): eado1663. Epub 2024 Aug 2.
1752	Solanum prinophyllum	Solanaceae	2024-08-02	Satterlee JW, Alonso D, .., Lippman ZB, Convergent evolution of plant prickles by repeated gene co-option over deep time. Science. 2024 Aug 2 385(6708): eado1663. Epub 2024 Aug 2.
1751	Hygrophila difformis	Acanthaceae	2024-07-30	Li G, Zhao X, .., Hou H, Water wisteria genome reveals environmental adaptation and heterophylly regulation in amphibious plants. Plant Cell Environ. 2024 Dec 47(12): 4720-4740. Epub 2024 Jul 30.
1750	Biscutella laevigata	Brassicaceae	2024-07-29	Beringer M, Choudhury RR, .., Parisod C, Biased retention of environment-responsive genes following genome fractionation. Mol Biol Evol. 2024 Aug 2 41(8): msae155.
1749	Elymus sibiricus	Poaceae	2024-07-26	Shen W, Liu B, .., Dou Q, Chromosome-scale assembly of the wild cereal relative Elymus sibiricus. Sci Data. 2024 Jul 26 11(1): 823.
1748	Ophrys sphegodes	Orchidaceae	2024-07-26	Russo A, Alessandrini M, .., Schluter PM, Genome of the early spider-orchid Ophrys sphegodes provides insights into sexual deception and pollinator adaptation. Nat Commun. 2024 Jul 26 15(1): 6308.
1747	Drepanocaryum sewerzowi	Lamiaceae	2024-07-24	Smit SJ, Whitehead C, .., Lichman BR, Genome Report: Pseudomolecule-scale genome assemblies of Drepanocaryum sewerzowii and Marmoritis complanata. G3 (Bethesda). 2024 Oct 7 14(10): jkae172.
1746	Houttuynia cordata	Saururaceae	2024-07-24	Huang P, Li Z, .., Zeng J, A Genome Assembly of decaploid Houttuynia cordata Provides Insights into the evolution of Houttuynia and the biosynthesis of alkaloids. Hortic Res. 2024 Jul 30 11(9): uhae203. eCollection 2024 Sep.
1745	Nepeta complanata	Lamiaceae	2024-07-24	Smit SJ, Whitehead C, .., Lichman BR, Genome Report: Pseudomolecule-scale genome assemblies of Drepanocaryum sewerzowii and Marmoritis complanata. G3 (Bethesda). 2024 Oct 7 14(10): jkae172.
1744	Saponaria officinalis	Caryophyllaceae	2024-07-23	Jo S, El-Demerdash A, .., Osbourn A, Unlocking saponin biosynthesis in soapwort. Nat Chem Biol. 2025 Feb 21(2): 215-226. Epub 2024 Jul 23.
1743	Reaumuria soongarica	Tamaricaceae	2024-07-22	Song M, Gong W, .., Dang Z, Chromosome-level genome assembly and annotation of xerophyte secretohalophyte Reaumuria soongarica. Sci Data. 2024 Jul 22 11(1): 812.
1742	Cananga odorata	Annonaceae	2024-07-19	Zheng Y, Yang D, .., Yang Y, The chromosome-level genome assembly of Cananga odorata provides insights into its evolution and terpenoid biosynthesis. New Phytol. 2024 Sep 243(6): 2279-2294. Epub 2024 Jul 19.
1741	Cochlearia groenlandica	Brassicaceae	2024-07-18	Kim J, Lim J, .., Lee YK, Whole-genome sequencing of 13 Arctic plants and draft genomes of Oxyria digyna and Cochlearia groenlandica. Sci Data. 2024 Jul 18 11(1): 793.
1740	Oxyria digyna	Polygonaceae	2024-07-18	Kim J, Lim J, .., Lee YK, Whole-genome sequencing of 13 Arctic plants and draft genomes of Oxyria digyna and Cochlearia groenlandica. Sci Data. 2024 Jul 18 11(1): 793.
1739	Pinellia ternata	Araceae	2024-07-18	Xue T, .., Duan Y, A chromosome-level Pinellia ternata genome assembly provides insight into the evolutionary origin of ephedrine and acrid raphide formation. Med Plant Biol. 3: e013
1738	Aquilaria yunnanensis	Thymelaeaceae	2024-07-17	Li M, Zhang Y, .., Zhang Y, Chromosome-level genome assembly of Aquilaria yunnanensis. Sci Data. 2024 Jul 17 11(1): 790.
1737	Gentiana straminea	Gentianaceae	2024-07-17	Kelsang GA, Ni L, .., Zhao Z, Insights from the first chromosome-level genome assembly of the alpine gentian Gentiana straminea Maxim. (Insight from genome assembly of Gentiana straminea). DNA Res. 2024 Oct 1 31(5): dsae022.
1736	Geum urbanum	Rosaceae	2024-07-16	Christenhusz MJM and Lu M, The genome sequence of wood avens, Geum urbanum L., 1753. Wellcome Open Res. 2024 Jul 16 8: 371. eCollection 2023.
1735	Magnolia kwangsiensis	Magnoliaceae	2024-07-13	Shi CY, Qin GL, .., Gao LX, A high-quality chromosome-level genome assembly of the endangered tree Kmeria septentrionalis. Sci Data. 2024 Jul 13 11(1): 775.
1734	Hibiscus sabdariffa	Malvaceae	2024-07-12	Kim T, Lee JH, .., Kim SG, Genome assembly of Hibiscus sabdariffa L. provides insights into metabolisms of medicinal natural products. G3 (Bethesda). 2024 Aug 7 14(8): jkae134.
1733	Fragaria chinensis	Rosaceae	2024-07-11	Lin H, Chen L, .., Dong M, Genomic data provides insights into the evolutionary history and adaptive differentiation of two tetraploid strawberries. Hortic Res. 2024 Jul 11 11(9): uhae194. eCollection 2024 Sep.
1732	Fragaria corymbosa	Rosaceae	2024-07-11	Lin H, Chen L, .., Dong M, Genomic data provides insights into the evolutionary history and adaptive differentiation of two tetraploid strawberries. Hortic Res. 2024 Jul 11 11(9): uhae194. eCollection 2024 Sep.
1731	Citrullus rehmii	Cucurbitaceae	2024-07-08	Zhang Y, Zhao M, .., He H, Telomere-to-telomere Citrullus super-pangenome provides direction for watermelon breeding. Nat Genet. 2024 Aug 56(8): 1750-1761. Epub 2024 Jul 8.
1730	Citrullus ecirrhosus	Cucurbitaceae	2024-07-08	Zhang Y, Zhao M, .., He H, Telomere-to-telomere Citrullus super-pangenome provides direction for watermelon breeding. Nat Genet. 2024 Aug 56(8): 1750-1761. Epub 2024 Jul 8.
1729	Citrullus naudinianus	Cucurbitaceae	2024-07-08	Zhang Y, Zhao M, .., He H, Telomere-to-telomere Citrullus super-pangenome provides direction for watermelon breeding. Nat Genet. 2024 Aug 56(8): 1750-1761. Epub 2024 Jul 8.
1728	Helwingia omeiensis	Helwingiaceae	2024-07-02	Chen Y, Feng L, .., Hu Q, Chromosome-level genome assembly of Helwingia omeiensis: the first genome in the family Helwingiaceae. Sci Data. 2024 Jul 2 11(1): 719.
1727	Orobanche coerulescens	Orobanchaceae	2024-07-02	Kim B, Jhang SY, .., Cho S, Chromosome-level genome assembly of Korean holoparasitic plants, Orobanche coerulescens. Sci Data. 2024 Jul 2 11(1): 714.
1726	Schoenoplectus tabernaemontani	Cyperaceae	2024-07-01	Li Y, Ning Y, .., Dong SB, Chromosome-scale genome assembly for soft-stem bulrush (Schoenoplectus tabernaemontani) confirms a clade-specific whole genome duplication in Cyperaceae. Genome Biol Evol. 2024 Jul 3 16(7): evae141.
1725	Tamarix austromongolica	Tamaricaceae	2024-07-01	Gong S, Gan H, .., Sun J, A Chromosome-level Genome Assembly Provides Insights into the Local Adaptation of Tamarix austromongolica in the Yellow River Basin, China. DNA Res. 2024 Aug 1 31(4): dsae021.
1724	cf. Sphaerocystis sp.	Sphaerocystidaceae	2024-06-28	Ciftci O, Zervas A, .., Benning LG, Long-read based hybrid genome assembly and annotation of snow algal strain CCCryo 101-99 (cf. Sphaerocystis sp., Chlamydomonadales). Genome Biol Evol. 2024 Jul 3 16(7): evae140.
1723	Corymbia calophylla	Myrtaceae	2024-06-27	Ahrens CW, Murray K, .., Rymer PD, Genomic determinants, architecture, and constraints in drought-related traits in Corymbia calophylla. BMC Genomics. 2024 Jun 27 25(1): 640.
1722	Dendrobium loddigesii	Orchidaceae	2024-06-27	Du Z, Jin Y, .., Chen Z, Multi-omics analyses and botanical perfumer hypothesis provide insights into the formation and maintenance of aromatic characteristics of Dendrobium loddigesii flowers. Plant Physiol Biochem. 2024 Sep 214: 108891. Epub 2024 Jun 27.
1721	Camphora longepaniculata	Lauraceae	2024-06-26	Yan K, Zhu H, .., Ru D, Chromosome genome assembly of the Camphora longepaniculata (Gamble) with PacBio and Hi-C sequencing data. Front Plant Sci. 2024 Jun 26 15: 1372127. eCollection 2024.
1720	Elaeis oleifera	Arecaceae	2024-06-26	Low EL, Chan KL, .., Singh R, Chromosome-scale Elaeis guineensis and E. oleifera assemblies: Comparative genomics of oil palm and other Arecaceae. G3 (Bethesda). 2024 Sep 4 14(9): jkae135.
1719	Taihangia rupestris	Rosaceae	2024-06-25	Li WG, Li YY, .., Li ZZ, Chromosome-level genome assembly of a cliff plant Taihangia rupestris var. ciliata provides insights into its adaptation and demographic history. BMC Plant Biol. 2024 Jun 25 24(1): 596.
1718	Castanea sativa	Fagaceae	2024-06-22	Bianco L, Fontana P, .., Palmieri L, The de novo, chromosome-level genome assembly of the sweet chestnut (Castanea sativa Mill.) Cv. Marrone Di Chiusa Pesio. BMC Genom Data. 2024 Jun 22 25(1): 64.
1717	Cnidium monnieri	Apiaceae	2024-06-22	Wang Z, He J, .., Xu D, Chromosome-level genome assembly of Cnidium monnieri, a highly demanded traditional Chinese medicine. Sci Data. 2024 Jun 22 11(1): 667.
1716	Atractylodes lancea	Asteraceae	2024-06-21	Zhang C, Wang S, .., Guo L, Genome resequencing reveals the genetic basis of Population Evolution, local adaptation, and rewiring of the rhizomes metabolome in Atractylodes lancea. Hortic Res. 2024 Jun 21 11(8): uhae167. eCollection 2024 Aug.
1715	Euphorbia tirucalli	Euphorbiaceae	2024-06-21	Wei Z, Feng C, .., Wang J, Chromosome-level genome assembly of Euphorbia tirucalli (Euphorbiaceae), a highly stress-tolerant oil plant Sci Data. 2024 Jun 21 11(1): 658.
1714	Prunus pseudocerasus	Rosaceae	2024-06-21	Jiu S, Lv Z, .., Zhang C, Haplotype-resolved genome assembly for tetraploid Chinese cherry (Prunus pseudocerasus) offers insights into fruit firmness. Hortic Res. 2024 Jul 8 11(7): uhae142. eCollection 2024 Jul.
1713	Ajuga decumbens	Lamiaceae	2024-06-19	Gao Y, Li J, .., Yao L, Chromosome-level genome assembly of Ajuga decumbens. Front Plant Sci. 2024 Jun 19 15: 1413468. eCollection 2024.
1712	Prunus conradinae	Rosaceae	2024-06-19	Jiu S, Manzoor MA, .., Zhang C, Chromosome-level genome assembly provides insights into the genetic diversity, evolution, and flower development of Prunus conradinae. Mol Hortic. 2024 Jun 19 4(1): 25.
1711	Sinojackia xylocarpa	Styracaceae	2024-06-18	Zhu S, Wei XF, .., Duan YF, The jacktree genome and population genomics provides insights for the mechanisms of the germination obstacle and the conservation of endangered ornamental plants. Hortic Res. 2024 Jun 18 11(8): uhae166. eCollection 2024 Aug.
1710	Vaccinium floribundum	Ericaceae	2024-06-18	Albuja-Quintana M, Pozo G, .., Torres ML, Genome Report: First reference genome of Vaccinium floribundum Kunth, an emblematic Andean species. G3 (Bethesda). 2024 Aug 7 14(8): jkae136.
1709	Ischnosiphon puberulus	Marantaceae	2024-06-17	Palma-Silva C, Mortati AF, .., Andre T, Ecological transcriptomics reveals stress response pathways of a ground-herb species in a waterlogging gradient of Amazonian riparian forests. Mol Ecol. 2024 Jun 17: e17437. Epub ahead of print
1708	Lepidium apetalum	Brassicaceae	2024-06-17	Yan H, Zhu Y, .., Feng W, A chromosome-level genome assembly and annotation of the medicinal plant Lepidium apetalum. BMC Genom Data. 2024 Jun 17 25(1): 61.
1707	Bidens alba	Asteraceae	2024-06-13	Wang H, Xu D, .., Fan W, The genomes of Dahlia pinnata, Cosmos bipinnatus, and Bidens alba in tribe Coreopsideae provide insights into polyploid evolution and inulin biosynthesis. Gigascience. 2024 Jan 2 13: giae032.
1706	Climacium dendroides	Climaciaceae	2024-06-13	Bell D and Long DG, The genome sequence of the tree-moss, Climacium dendroides (Hedw.) F.Weber & D.Mohr (Climaciaceae). Wellcome Open Res. 2024 Jun 13 9: 311. eCollection 2024.
1705	Cosmos bipinnatus	Asteraceae	2024-06-13	Wang H, Xu D, .., Fan W, The genomes of Dahlia pinnata, Cosmos bipinnatus, and Bidens alba in tribe Coreopsideae provide insights into polyploid evolution and inulin biosynthesis. Gigascience. 2024 Jan 2 13: giae032.
1704	Dahlia pinnata	Asteraceae	2024-06-13	Wang H, Xu D, .., Fan W, The genomes of Dahlia pinnata, Cosmos bipinnatus, and Bidens alba in tribe Coreopsideae provide insights into polyploid evolution and inulin biosynthesis. Gigascience. 2024 Jan 2 13: giae032.
1703	Paratinospora sagittata	Menispermaceae	2024-06-12	Alami MM, Shu S, .., Wang X, Chromosome-scale genome assembly of medicinal plant Tinospora sagittata (Oliv.) Gagnep. from the Menispermaceae family. Sci Data. 2024 Jun 12 11(1): 610.
1702	Prasiola crispa	Prasiolaceae	2024-06-10	Kosugi M, Ohtani S, .., Minagawa J, Characterization of the far-red light absorbing light-harvesting chlorophyll a/b binding complex, a derivative of the distinctive Lhca gene family in green algae. Front Plant Sci. 2024 Jun 10 15: 1409116. eCollection 2024.
1701	Pyrus x sinkiangensis	Rosaceae	2024-06-10	Li Q, Qiao X, .., Tao S, Haplotype-resolved T2T genome assemblies and pangenome graph of pear reveal diverse patterns of allele-specific expression and genomic basis of fruit quality traits. Plant Commun. 2024 Oct 14 5(10): 101000. Epub 2024 Jun 10.
1700	Camellia crapnelliana	Theaceae	2024-06-07	Zhang F, Feng LY, .., Gao LZ, Chromosome-scale genome assembly of oil-tea tree Camellia crapnelliana. Sci Data. 2024 Jun 7 11(1): 599.
1699	Deinandra increscens	Asteraceae	2024-06-07	McEvoy SL, Meyer RS, .., Guilliams CM, The reference genome of an endangered Asteraceae, Deinandra increscens subsp. villosa, endemic to the Central Coast of California. G3 (Bethesda). 2024 Aug 7 14(8): jkae117.
1698	Ancylonema nordenskioeldii	Mesotaeniaceae	2024-06-06	Bowles AMC, Williams TA, .., Williamson CJ, Metagenome-assembled genome of the glacier alga Ancylonema yields insights into the evolution of streptophyte life on ice and land. New Phytol. 2024 Nov 244(4): 1629-1643. Epub 2024 Jun 6.
1697	Carya sinensis	Juglandaceae	2024-06-06	Zhang WP, Ding YM, .., Zhang DY, Uncovering ghost introgression through genomic analysis of a distinct eastern Asian hickory species. Plant J. 2024 Aug 119(3): 1386-1399. Epub 2024 Jun 6.
1696	Ehretia macrophylla	Ehretiaceae	2024-06-05	Cheng S, Zhang Q, .., Feng S, Haplotype-resolved chromosome-level genome assembly of Ehretia macrophylla. Sci Data. 2024 Jun 5 11(1): 589.
1695	Theobroma grandiflorum	Malvaceae	2024-06-05	Alves RM, de Abreu VAC, .., Varani AM, Genomic decoding of Theobroma grandiflorum (cupuassu) at chromosomal scale: evolutionary insights for horticultural innovation. Gigascience. 2024 Jan 2 13: giae027.
1694	Platanus x hispanica	Platanaceae	2024-06-03	Yan X, Shi G, .., Bao M, Genome evolution of the ancient hexaploid Platanus x acerifolia (London planetree). Proc Natl Acad Sci U S A. 2024 Jun 11 121(24): e2319679121. Epub 2024 Jun 3.
1693	Syringa pinnatifolia	Oleaceae	2024-06-02	Gao J, Wang J, .., Huang L, A Syringa pinnatifolia genome assembly reveals the zerumbone biosynthesis machinery with a cytochrome P450-catalysed epoxidation reaction in eudicots. Plant Biotechnol J. 2024 Sep 22(9): 2629-2631. Epub 2024 Jun 2.
1692	Carex breviculmis	Cyperaceae	2024-06-01	Yuan T, Gao X, .., Zhang G, The genome assembly of Carex breviculmis provides evidence for its phylogenetic localization and environmental adaptation. Ann Bot. 2024 Aug 22 134(3): 467-484.
1691	Pseudocydonia sinensis	Rosaceae	2024-05-31	Yang Y, Liu JF, .., Jiang XF, A chromosome-level genome assembly of Chinese quince (Pseudocydonia sinensis). Front Plant Sci. 2024 May 31 15: 1368861. eCollection 2024.
1690	Warburgia ugandensis	Canellaceae	2024-05-30	Luo L, Fang D, .., Guo X, The chromosome-level genomes of the herbal magnoliids Warburgia ugandensis and Saururus chinensis. Sci Data. 2024 May 30 11(1): 554.
1689	Magnolia x alba	Magnoliaceae	2024-05-29	Jiang S, Zou M, .., Xia Z, A high-quality haplotype genome of Michelia alba DC reveals differences in methylation patterns and flower characteristics. Mol Hortic. 2024 May 29 4(1): 23.
1688	Malus honanensis x domestica	Rosaceae	2024-05-29	Li J, Cai H, .., Wang S, The chromosome-level genome assembly of the dwarfing apple interstock Malus hybrid SH6. Sci Data. 2024 May 29 11(1): 552.
1687	Physaria fendleri	Brassicaceae	2024-05-28	Johnston CR, Horn PJ, .., Alonso AP, First draft reference genome and annotation of the alternative oil species Physaria fendleri. G3 (Bethesda). 2024 Sep 4 14(9): jkae114.
1686	Apatococcus fuscideae	Chlorellaceae	2024-05-24	Puginier C, Libourel C, .., Keller J, Phylogenomics reveals the evolutionary origins of lichenization in chlorophyte algae. Nat Commun. 2024 May 24 15(1): 4452.
1685	Apatococcus lobatus	Chlorellaceae	2024-05-24	Puginier C, Libourel C, .., Keller J, Phylogenomics reveals the evolutionary origins of lichenization in chlorophyte algae. Nat Commun. 2024 May 24 15(1): 4452.
1684	Citrus glauca	Rutaceae	2024-05-24	Singh K, Huff M, .., Ramadugu C, Chromosome-Scale, De Novo, Phased Genome Assemblies of Three Australian Limes: Citrus australasica, C. inodora, and C. glauca. Plants (Basel). 2024 May 24 13(11): 1460.
1683	Citrus inodora	Rutaceae	2024-05-24	Singh K, Huff M, .., Ramadugu C, Chromosome-Scale, De Novo, Phased Genome Assemblies of Three Australian Limes: Citrus australasica, C. inodora, and C. glauca. Plants (Basel). 2024 May 24 13(11): 1460.
1682	Coccomyxa pringsheimii	Coccomyxaceae	2024-05-24	Puginier C, Libourel C, .., Keller J, Phylogenomics reveals the evolutionary origins of lichenization in chlorophyte algae. Nat Commun. 2024 May 24 15(1): 4452.
1681	Elliptochloris bilobata	P.incertae sedis	2024-05-24	Puginier C, Libourel C, .., Keller J, Phylogenomics reveals the evolutionary origins of lichenization in chlorophyte algae. Nat Commun. 2024 May 24 15(1): 4452.
1680	Myrmecia bisecta	Trebouxiaceae	2024-05-24	Puginier C, Libourel C, .., Keller J, Phylogenomics reveals the evolutionary origins of lichenization in chlorophyte algae. Nat Commun. 2024 May 24 15(1): 4452.
1679	Symbiochloris irregularis	Trebouxiaceae	2024-05-24	Puginier C, Libourel C, .., Keller J, Phylogenomics reveals the evolutionary origins of lichenization in chlorophyte algae. Nat Commun. 2024 May 24 15(1): 4452.
1678	Trebouxia sp.	Trebouxiaceae	2024-05-24	Puginier C, Libourel C, .., Keller J, Phylogenomics reveals the evolutionary origins of lichenization in chlorophyte algae. Nat Commun. 2024 May 24 15(1): 4452.
1677	Cicer bijugum	Fabaceae	2024-05-23	Khan AW, Garg V, .., Varshney RK, Cicer super-pangenome provides insights into species evolution and agronomic trait loci for crop improvement in chickpea. Nat Genet. 2024 Jun 56(6): 1225-1234. Epub 2024 May 23.
1676	Cicer chorassanicum	Fabaceae	2024-05-23	Khan AW, Garg V, .., Varshney RK, Cicer super-pangenome provides insights into species evolution and agronomic trait loci for crop improvement in chickpea. Nat Genet. 2024 Jun 56(6): 1225-1234. Epub 2024 May 23.
1675	Cicer cuneatum	Fabaceae	2024-05-23	Khan AW, Garg V, .., Varshney RK, Cicer super-pangenome provides insights into species evolution and agronomic trait loci for crop improvement in chickpea. Nat Genet. 2024 Jun 56(6): 1225-1234. Epub 2024 May 23.
1674	Cicer echinospermum	Fabaceae	2024-05-23	Khan AW, Garg V, .., Varshney RK, Cicer super-pangenome provides insights into species evolution and agronomic trait loci for crop improvement in chickpea. Nat Genet. 2024 Jun 56(6): 1225-1234. Epub 2024 May 23.
1673	Cicer judaicum	Fabaceae	2024-05-23	Khan AW, Garg V, .., Varshney RK, Cicer super-pangenome provides insights into species evolution and agronomic trait loci for crop improvement in chickpea. Nat Genet. 2024 Jun 56(6): 1225-1234. Epub 2024 May 23.
1672	Cicer pinnatifidum	Fabaceae	2024-05-23	Khan AW, Garg V, .., Varshney RK, Cicer super-pangenome provides insights into species evolution and agronomic trait loci for crop improvement in chickpea. Nat Genet. 2024 Jun 56(6): 1225-1234. Epub 2024 May 23.
1671	Cicer yamashitae	Fabaceae	2024-05-23	Khan AW, Garg V, .., Varshney RK, Cicer super-pangenome provides insights into species evolution and agronomic trait loci for crop improvement in chickpea. Nat Genet. 2024 Jun 56(6): 1225-1234. Epub 2024 May 23.
1670	Ottelia alismoides	Hydrocharitaceae	2024-05-23	Wang ZF, Wu LF, .., Cao HL, Genome assembly of Ottelia alismoides, a multiple-carbon utilisation aquatic plant. BMC Genom Data. 2024 May 23 25(1): 48.
1669	Physcomitrellopsis africana	Funariaceae	2024-05-23	Vuruputoor VS, Starovoitov A, .., Goffinet B, Crossroads of assembling a moss genome: navigating contaminants and horizontal gene transfer in the moss Physcomitrellopsis africana. G3 (Bethesda). 2024 Jul 8 14(7): jkae104.
1668	Ficus simplicissima	Moraceae	2024-05-22	Huang W, Ding Y, .., Yu H, A high-quality chromosome-level genome assembly of Ficus hirta. Sci Data. 2024 May 22 11(1): 526.
1667	Camellia granthamiana	Theaceae	2024-05-20	Hong Kong Biodiversity Genomics Consortium, Genome assembly of the rare and endangered Grantham's camellia, Camellia granthamiana. GigaByte. 2024 May 20, 2024: gigabyte124. eCollection 2024.
1666	Capsicum rhomboideum	Solanaceae	2024-05-20	Chen W, Wang X, .., Guo L, Two telomere-to-telomere gapless genomes reveal insights into Capsicum evolution and capsaicinoid biosynthesis. Nat Commun. 2024 May 20 15(1): 4295.
1665	Dasiphora fruticosa	Rosaceae	2024-05-20	Yang FS, Liu M, .., Guo YL, Signatures of adaptation and purifying selection in highland populations of Dasiphora fruticosa. Mol Biol Evol. 2024 Jun 1 41(6): msae099.
1664	Erythranthe nasuta	Phrymaceae	2024-05-20	Whitener MR, Mangelson H, .., Sweigart AL, Patterns of genomic variation reveal a single evolutionary origin of the wild allotetraploid Mimulus sookensis. Evolution. 2024 Jul 29 78(8): 1464-1477.
1663	Salicornia bigelovii	Amaranthaceae	2024-05-20	Salazar OR, Chen K, .., Schmockel SM, SOS1 tonoplast neo-localization and the RGG protein SALTY are important in the extreme salinity tolerance of Salicornia bigelovii. Nat Commun. 2024 May 20 15(1): 4279.
1662	Vernicia montana	Euphorbiaceae	2024-05-18	Li W, Dong X, .., Zhang L, Genome assembly and resequencing shed light on evolution, population selection, and sex identification in Vernicia montana. Hortic Res. 2024 May 18 11(7): uhae141. eCollection 2024 Jul.
1661	Lespedeza daurica	Fabaceae	2024-05-17	Yan Q, Xu P, .., Zhang J, The genome of Lespedeza potaninii reveals biased subgenome evolution and drought adaptation. Plant Physiol. 2024 Jul 31 195(4): 2829-2842.
1660	Salicornia europaea	Amaranthaceae	2024-05-15	Mian S, Christenhusz MJM, .., Leitch AR, The genome sequence of purple glasswort, Salicornia ramosissima Woods (Amaranthaceae). Wellcome Open Res. 2024 May 15 9: 257. eCollection 2024.
1659	Acacia confusa	Fabaceae	2024-05-09	Chen R, Meng S, .., Fan W, The genomes of seven economic Caesalpinioideae trees provide insights into polyploidization history and secondary metabolite biosynthesis. Plant Commun. 2024 Sep 9 5(9): 100944. Epub 2024 May 10.
1658	Albizia julibrissin	Fabaceae	2024-05-09	Chen R, Meng S, .., Fan W, The genomes of seven economic Caesalpinioideae trees provide insights into polyploidization history and secondary metabolite biosynthesis. Plant Commun. 2024 Sep 9 5(9): 100944. Epub 2024 May 10.
1657	Biancaea sappan	Fabaceae	2024-05-09	Chen R, Meng S, .., Fan W, The genomes of seven economic Caesalpinioideae trees provide insights into polyploidization history and secondary metabolite biosynthesis. Plant Commun. 2024 Sep 9 5(9): 100944. Epub 2024 May 10.
1656	Delonix regia	Fabaceae	2024-05-09	Chen R, Meng S, .., Fan W, The genomes of seven economic Caesalpinioideae trees provide insights into polyploidization history and secondary metabolite biosynthesis. Plant Commun. 2024 Sep 9 5(9): 100944. Epub 2024 May 10.
1655	Gleditsia sinensis	Fabaceae	2024-05-09	Chen R, Meng S, .., Fan W, The genomes of seven economic Caesalpinioideae trees provide insights into polyploidization history and secondary metabolite biosynthesis. Plant Commun. 2024 Sep 9 5(9): 100944. Epub 2024 May 10.
1654	Leucaena leucocephala	Fabaceae	2024-05-09	Chen R, Meng S, .., Fan W, The genomes of seven economic Caesalpinioideae trees provide insights into polyploidization history and secondary metabolite biosynthesis. Plant Commun. 2024 Sep 9 5(9): 100944. Epub 2024 May 10.
1653	Spinacia tetrandra	Amaranthaceae	2024-05-07	She H, Liu Z, .., Qian W, Insights into spinach domestication from genome sequences of two wild spinach progenitors, Spinacia turkestanica and Spinacia tetrandra. New Phytol. 2024 Jul 243(1): 477-494. Epub 2024 May 7.
1652	Linum trigynum	Linaceae	2024-05-06	Gutierrez-Valencia J, Zervakis PI, .., Slotte T, Genetic causes and genomic consequences of breakdown of distyly in Linum trigynum. Mol Biol Evol. 2024 May 3 41(5): msae087.
1651	Solanum berthaultii	Solanaceae	2024-05-04	Achakkagari SR, Bozan I, .., Stromvik MV, The phased Solanum okadae genome and Petota pangenome analysis of 23 other potato wild relatives and hybrids. Sci Data. 2024 May 4 11(1): 454.
1650	Solanum chiquidenum	Solanaceae	2024-05-04	Achakkagari SR, Bozan I, .., Stromvik MV, The phased Solanum okadae genome and Petota pangenome analysis of 23 other potato wild relatives and hybrids. Sci Data. 2024 May 4 11(1): 454.
1649	Solanum gandarillasii	Solanaceae	2024-05-04	Achakkagari SR, Bozan I, .., Stromvik MV, The phased Solanum okadae genome and Petota pangenome analysis of 23 other potato wild relatives and hybrids. Sci Data. 2024 May 4 11(1): 454.
1648	Solanum gracilifrons	Solanaceae	2024-05-04	Achakkagari SR, Bozan I, .., Stromvik MV, The phased Solanum okadae genome and Petota pangenome analysis of 23 other potato wild relatives and hybrids. Sci Data. 2024 May 4 11(1): 454.
1647	Solanum medians	Solanaceae	2024-05-04	Achakkagari SR, Bozan I, .., Stromvik MV, The phased Solanum okadae genome and Petota pangenome analysis of 23 other potato wild relatives and hybrids. Sci Data. 2024 May 4 11(1): 454.
1646	Solanum okadae	Solanaceae	2024-05-04	Achakkagari SR, Bozan I, .., Stromvik MV, The phased Solanum okadae genome and Petota pangenome analysis of 23 other potato wild relatives and hybrids. Sci Data. 2024 May 4 11(1): 454.
1645	Solanum tarnii x tuberosum	Solanaceae	2024-05-04	Achakkagari SR, Bozan I, .., Stromvik MV, The phased Solanum okadae genome and Petota pangenome analysis of 23 other potato wild relatives and hybrids. Sci Data. 2024 May 4 11(1): 454.
1644	Cinnamomum chago	Lauraceae	2024-05-03	Tao L, Guo S, .., Sun W, Chromosome-level genome assembly of the threatened resource plant Cinnamomum chago. Sci Data. 2024 May 3 11(1): 447.
1643	Pedicularis kansuensis	Orobanchaceae	2024-05-02	Fang L, Li M, .., Liu Z, Chromosome-level genome assembly of Pedicularis kansuensis illuminates genome evolution of facultative parasitic plant. Mol Ecol Resour. 2024 Jul 24(5): e13966. Epub 2024 May 2.
1642	Barthea barthei	Melastomataceae	2024-05-01	Huang W, Xu B, .., Wu W, De novo genome assembly and population genomics of a shrub tree Barthea barthei (Hance) krass provide insights into the adaptive color variations. Front Plant Sci. 2024 May 1 15: 1365686. eCollection 2024.
1641	Triplostegia glandulifera	Caprifoliaceae	2024-05-01	Zhang J, Dong KL, .., Chen ZD, Coping with alpine habitats: genomic insights into the adaptation strategies of Triplostegia glandulifera (Caprifoliaceae). Hortic Res. 2024 May 1 11(5): uhae077. eCollection 2024 May.
1640	Zygnema cf. cylindricum	Zygnemataceae	2024-05-01	Feng X, Zheng J, .., Yin Y, Genomes of multicellular algal sisters to land plants illuminate signaling network evolution. Nat Genet. 2024 May 56(5): 1018-1031. Epub 2024 May 1.
1639	Zygnema circumcarinatum	Zygnemataceae	2024-05-01	Feng X, Zheng J, .., Yin Y, Genomes of multicellular algal sisters to land plants illuminate signaling network evolution. Nat Genet. 2024 May 56(5): 1018-1031. Epub 2024 May 1.
1638	Tillandsia fasciculata	Bromeliaceae	2024-04-30	Groot Crego C, Hess J, .., Leroy T, CAM evolution is associated with gene family expansion in an explosive bromeliad radiation. Plant Cell. 2024 Oct 3 36(10): 4109-4131.
1637	Tillandsia leiboldiana	Bromeliaceae	2024-04-30	Groot Crego C, Hess J, .., Leroy T, CAM evolution is associated with gene family expansion in an explosive bromeliad radiation. Plant Cell. 2024 Oct 3 36(10): 4109-4131.
1636	Excoecaria agallocha	Euphorbiaceae	2024-04-25	Hong Kong Biodiversity Genomics Consortium, Genome assembly of the milky mangrove Excoecaria agallocha. GigaByte. 2024 Apr 25, 2024: gigabyte119. eCollection 2024.
1635	Limnomonas spitsbergensis	C.incertae sedis	2024-04-25	Hulatt CJ, Suzuki H, .., Posewitz MC, The genome of the Arctic snow-alga Limnomonas spitsbergensis (Chlamydomonadales). G3 (Bethesda). 2024 Jul 8 14(7): jkae086.
1634	Populus nigra	Salicaceae	2024-04-24	Christenhusz MJM and Bastiaanse H, The genome sequence of black poplar, Populus nigra subsp. betulifolia L., 1753 (Salicaceae). Wellcome Open Res. 2024 Apr 24 9: 228. eCollection 2024.
1633	Populus deltoides x canadensis	Salicaceae	2024-04-23	Luo J, Wang Y, .., Wang N, Haplotype-resolved genome assembly of poplar line NL895 provides a valuable tree genomic resource. For Res (Fayettev). 2024 Apr 23 4: e015. eCollection 2024.
1632	Triticum timopheevii	Poaceae	2024-04-23	Grewal S, Yang CY, .., King J, Chromosome-scale genome assembly of bread wheat wild relative Triticum timopheevii. Sci Data. 2024 Apr 23 11(1): 420.
1631	Cotoneaster glaucophyllus	Rosaceae	2024-04-22	Meng K, Liao W, .., Fan Q, Chromosome-scale genome assembly and annotation of Cotoneaster glaucophyllus. Sci Data. 2024 Apr 22 11(1): 406.
1630	Bryopsis sp.	Bryopsidaceae	2024-04-20	Ochiai KK, Hanawa D, .., Goshima G, Genome sequence and cell biological toolbox of the highly regenerative, coenocytic green feather alga Bryopsis. Plant J. 2024 Jul 119(2): 1091-1111. Epub 2024 Apr 20.
1629	Rorippa aquatica	Brassicaceae	2024-04-18	Sakamoto T, Ikematsu S, .., Kimura S, A chromosome-level genome assembly for the amphibious plant Rorippa aquatica reveals its allotetraploid origin and mechanisms of heterophylly upon submergence. Commun Biol. 2024 Apr 18 7(1): 431.
1628	Aristolochia californica	Aristolochiaceae	2024-04-15	Chaturvedi S, Escalona M, .., Whiteman NK, A draft reference genome assembly of California Pipevine, Aristolochia californica Torr. J Hered. 2024 Aug 20 115(5): 507-515.
1627	Coffea eugenioides	Rubiaceae	2024-04-15	Salojarvi J, Rambani A, .., Descombes P, The genome and population genomics of allopolyploid Coffea arabica reveal the diversification history of modern coffee cultivars. Nat Genet. 2024 Apr 56(4): 721-731. Epub 2024 Apr 15.
1626	Breynia spatulifolia	Phyllanthaceae	2024-04-12	Li F, Hou Z, .., Wang J, Haplotype-resolved genomes of octoploid species in Phyllanthaceae family reveal a critical role for polyploidization and hybridization in speciation. Plant J. 2024 Jul 119(1): 348-363. Epub 2024 Apr 12.
1625	Hippophae tibetana	Elaeagnaceae	2024-04-12	Zhang G, Song Y, .., He C, Chromosome-level genome assembly of Hippophae tibetana provides insights into high-altitude adaptation and flavonoid biosynthesis. BMC Biol. 2024 Apr 12 22(1): 82.
1624	Phillyrea angustifolia	Oleaceae	2024-04-11	Castric V, Batista RA, .., Saumitou-Laprade P, The homomorphic self-incompatibility system in Oleaceae is controlled by a hemizygous genomic region expressing a gibberellin pathway gene. Curr Biol. 2024 May 6 34(9): 1967-1976.e6. Epub 2024 Apr 15.
1623	Scleromitrion diffusum	Rubiaceae	2024-04-11	Gao Y, Xu D, .., Hu Z, Telomere-to-telomere genome assembly of Oldenlandia diffusa. DNA Res. 2024 Jun 1 31(3): dsae012.
1622	Rheum palmatum	Polygonaceae	2024-04-10	Zhang T, Zhou L, .., Wang X, A chromosome-level genome reveals genome evolution and molecular basis of anthraquinone biosynthesis in Rheum palmatum. BMC Plant Biol. 2024 Apr 10 24(1): 261.
1621	Stenogyne calaminthoides	Lamiaceae	2024-04-10	Tomlin CM, Rajaraman S, .., Lindqvist C, Allopolyploid origin and diversification of the Hawaiian endemic mints. Nat Commun. 2024 Apr 10 15(1): 3109.
1620	Caragana lidou	Fabaceae	2024-04-09	Cao J, Zhu H, .., Liu B, Chromosome-level genome assembly and characterization of the Calophaca sinica genome. DNA Res. 2024 Jun 1 31(3): dsae011.
1619	Saposhnikovia divaricata	Apiaceae	2024-04-09	Wang ZH, Liu X, .., Zhang J, Genomic, transcriptomic, and metabolomic analyses provide insights into the evolution and development of a medicinal plant Saposhnikovia divaricata (Apiaceae). Hortic Res. 2024 Apr 9 11(6): uhae105. eCollection 2024 Jun.
1618	Angophora floribunda	Myrtaceae	2024-04-08	Ferguson S, Jones A, .., Borevitz J, Plant genome evolution in the genus Eucalyptus driven by structural rearrangements that promote sequence divergence. Genome Res. 2024 May 15 34(4): 606-619.
1617	Corymbia maculata	Myrtaceae	2024-04-08	Ferguson S, Jones A, .., Borevitz J, Plant genome evolution in the genus Eucalyptus driven by structural rearrangements that promote sequence divergence. Genome Res. 2024 May 15 34(4): 606-619.
1616	Eucalyptus brandiana	Myrtaceae	2024-04-08	Ferguson S, Jones A, .., Borevitz J, Plant genome evolution in the genus Eucalyptus driven by structural rearrangements that promote sequence divergence. Genome Res. 2024 May 15 34(4): 606-619.
1615	Eucalyptus caleyi	Myrtaceae	2024-04-08	Ferguson S, Jones A, .., Borevitz J, Plant genome evolution in the genus Eucalyptus driven by structural rearrangements that promote sequence divergence. Genome Res. 2024 May 15 34(4): 606-619.
1614	Eucalyptus cladocalyx	Myrtaceae	2024-04-08	Ferguson S, Jones A, .., Borevitz J, Plant genome evolution in the genus Eucalyptus driven by structural rearrangements that promote sequence divergence. Genome Res. 2024 May 15 34(4): 606-619.
1613	Eucalyptus cloeziana	Myrtaceae	2024-04-08	Ferguson S, Jones A, .., Borevitz J, Plant genome evolution in the genus Eucalyptus driven by structural rearrangements that promote sequence divergence. Genome Res. 2024 May 15 34(4): 606-619.
1612	Eucalyptus coolabah	Myrtaceae	2024-04-08	Ferguson S, Jones A, .., Borevitz J, Plant genome evolution in the genus Eucalyptus driven by structural rearrangements that promote sequence divergence. Genome Res. 2024 May 15 34(4): 606-619.
1611	Eucalyptus curtisii	Myrtaceae	2024-04-08	Ferguson S, Jones A, .., Borevitz J, Plant genome evolution in the genus Eucalyptus driven by structural rearrangements that promote sequence divergence. Genome Res. 2024 May 15 34(4): 606-619.
1610	Eucalyptus dawsonii	Myrtaceae	2024-04-08	Ferguson S, Jones A, .., Borevitz J, Plant genome evolution in the genus Eucalyptus driven by structural rearrangements that promote sequence divergence. Genome Res. 2024 May 15 34(4): 606-619.
1609	Eucalyptus decipiens	Myrtaceae	2024-04-08	Ferguson S, Jones A, .., Borevitz J, Plant genome evolution in the genus Eucalyptus driven by structural rearrangements that promote sequence divergence. Genome Res. 2024 May 15 34(4): 606-619.
1608	Eucalyptus erythrocorys	Myrtaceae	2024-04-08	Ferguson S, Jones A, .., Borevitz J, Plant genome evolution in the genus Eucalyptus driven by structural rearrangements that promote sequence divergence. Genome Res. 2024 May 15 34(4): 606-619.
1607	Eucalyptus fibrosa	Myrtaceae	2024-04-08	Ferguson S, Jones A, .., Borevitz J, Plant genome evolution in the genus Eucalyptus driven by structural rearrangements that promote sequence divergence. Genome Res. 2024 May 15 34(4): 606-619.
1606	Eucalyptus globulus	Myrtaceae	2024-04-08	Ferguson S, Jones A, .., Borevitz J, Plant genome evolution in the genus Eucalyptus driven by structural rearrangements that promote sequence divergence. Genome Res. 2024 May 15 34(4): 606-619.
1605	Eucalyptus guilfoylei	Myrtaceae	2024-04-08	Ferguson S, Jones A, .., Borevitz J, Plant genome evolution in the genus Eucalyptus driven by structural rearrangements that promote sequence divergence. Genome Res. 2024 May 15 34(4): 606-619.
1604	Eucalyptus lansdowneana	Myrtaceae	2024-04-08	Ferguson S, Jones A, .., Borevitz J, Plant genome evolution in the genus Eucalyptus driven by structural rearrangements that promote sequence divergence. Genome Res. 2024 May 15 34(4): 606-619.
1603	Eucalyptus leucophloia	Myrtaceae	2024-04-08	Ferguson S, Jones A, .., Borevitz J, Plant genome evolution in the genus Eucalyptus driven by structural rearrangements that promote sequence divergence. Genome Res. 2024 May 15 34(4): 606-619.
1602	Eucalyptus marginata	Myrtaceae	2024-04-08	Ferguson S, Jones A, .., Borevitz J, Plant genome evolution in the genus Eucalyptus driven by structural rearrangements that promote sequence divergence. Genome Res. 2024 May 15 34(4): 606-619.
1601	Eucalyptus melliodora x sideroxylon	Myrtaceae	2024-04-08	Ferguson S, Jones A, .., Borevitz J, Plant genome evolution in the genus Eucalyptus driven by structural rearrangements that promote sequence divergence. Genome Res. 2024 May 15 34(4): 606-619.
1600	Eucalyptus microcorys	Myrtaceae	2024-04-08	Ferguson S, Jones A, .., Borevitz J, Plant genome evolution in the genus Eucalyptus driven by structural rearrangements that promote sequence divergence. Genome Res. 2024 May 15 34(4): 606-619.
1599	Eucalyptus paniculata	Myrtaceae	2024-04-08	Ferguson S, Jones A, .., Borevitz J, Plant genome evolution in the genus Eucalyptus driven by structural rearrangements that promote sequence divergence. Genome Res. 2024 May 15 34(4): 606-619.
1598	Eucalyptus polyanthemos	Myrtaceae	2024-04-08	Ferguson S, Jones A, .., Borevitz J, Plant genome evolution in the genus Eucalyptus driven by structural rearrangements that promote sequence divergence. Genome Res. 2024 May 15 34(4): 606-619.
1597	Eucalyptus pumila	Myrtaceae	2024-04-08	Ferguson S, Jones A, .., Borevitz J, Plant genome evolution in the genus Eucalyptus driven by structural rearrangements that promote sequence divergence. Genome Res. 2024 May 15 34(4): 606-619.
1596	Eucalyptus regnans	Myrtaceae	2024-04-08	Ferguson S, Jones A, .., Borevitz J, Plant genome evolution in the genus Eucalyptus driven by structural rearrangements that promote sequence divergence. Genome Res. 2024 May 15 34(4): 606-619.
1595	Eucalyptus shirleyi	Myrtaceae	2024-04-08	Ferguson S, Jones A, .., Borevitz J, Plant genome evolution in the genus Eucalyptus driven by structural rearrangements that promote sequence divergence. Genome Res. 2024 May 15 34(4): 606-619.
1594	Eucalyptus tenuipes	Myrtaceae	2024-04-08	Ferguson S, Jones A, .., Borevitz J, Plant genome evolution in the genus Eucalyptus driven by structural rearrangements that promote sequence divergence. Genome Res. 2024 May 15 34(4): 606-619.
1593	Eucalyptus victrix	Myrtaceae	2024-04-08	Ferguson S, Jones A, .., Borevitz J, Plant genome evolution in the genus Eucalyptus driven by structural rearrangements that promote sequence divergence. Genome Res. 2024 May 15 34(4): 606-619.
1592	Eucalyptus viminalis	Myrtaceae	2024-04-08	Ferguson S, Jones A, .., Borevitz J, Plant genome evolution in the genus Eucalyptus driven by structural rearrangements that promote sequence divergence. Genome Res. 2024 May 15 34(4): 606-619.
1591	Eucalyptus virginea	Myrtaceae	2024-04-08	Ferguson S, Jones A, .., Borevitz J, Plant genome evolution in the genus Eucalyptus driven by structural rearrangements that promote sequence divergence. Genome Res. 2024 May 15 34(4): 606-619.
1590	Silybum marianum	Asteraceae	2024-04-05	Kim KD, Shim J, .., Chin JH, Chromosome-level genome assembly of milk thistle (Silybum marianum (L.) Gaertn.). Sci Data. 2024 Apr 5 11(1): 342.
1589	Mimosa bimucronata	Fabaceae	2024-04-03	Jia H, Lin J, .., Ming R, Haplotype-resolved genome of Mimosa bimucronata revealed insights into leaf movement and nitrogen fixation. BMC Genomics. 2024 Apr 3 25(1): 334.
1588	Corylus chinensis	Betulaceae	2024-04-02	Yang Z, Liang L, .., Wang Z, Conservation genomics provides insights into genetic resilience and adaptation of the endangered Chinese hazelnut, Corylus chinensis. Plant Divers. 2024 Apr 2 46(3): 294-308. eCollection 2024 May.
1587	Quercus rex	Fagaceae	2024-04-02	Liu X, Zhang W, .., Cai J, Chromosome-scale genomes of Quercus sichourensis and Quercus rex provide insights into the evolution and adaptation of Fagaceae. J Genet Genomics. 2024 May 51(5): 554-565. Epub 2024 Apr 2.
1586	Quercus sichourensis	Fagaceae	2024-04-02	Liu X, Zhang W, .., Cai J, Chromosome-scale genomes of Quercus sichourensis and Quercus rex provide insights into the evolution and adaptation of Fagaceae. J Genet Genomics. 2024 May 51(5): 554-565. Epub 2024 Apr 2.
1585	Ammopiptanthus mongolicus	Fabaceae	2024-04-01	Feng L, Teng F, .., He JX, A reference-grade genome of the xerophyte Ammopiptanthus mongolicus sheds light on its evolution history in legumes and drought tolerance mechanisms. Plant Commun. 2024 Jul 8 5(7): 100891. Epub 2024 Apr 1.
1584	Grona styracifolia	Fabaceae	2024-03-30	Zeng S, Wang Z, .., Wang Y, The high-quality genome of Grona styracifolia uncover the genomic mechanism of high level of schaftoside, a promising drug candidate for treatment of COVID-19. Hortic Res. 2024 Mar 30 11(5): uhae089. eCollection 2024 May.
1583	Pachypodium lamerei	Apocynaceae	2024-03-30	Cuello C, Jansen HJ, .., Courdavault V, The Madagascar palm genome provides new insights on the evolution of Apocynaceae specialized metabolism. Heliyon. 2024 Mar 14 10(6): e28078. eCollection 2024 Mar 30.
1582	Alstonia scholaris	Apocynaceae	2024-03-27	Chen H, Sahu SK, .., Liu H, Chromosome-level Alstonia scholaris genome unveils evolutionary insights into biosynthesis of monoterpenoid indole alkaloids. iScience. 2024 Mar 27 27(5): 109599. eCollection 2024 May 17.
1581	Pinus albicaulis	Pinaceae	2024-03-25	Neale DB, Zimin AV, .., Wegrzyn JL, A Genome Sequence for the Threatened Whitebark Pine. G3 (Bethesda). 2024 May 7 14(5): jkae061.
1580	Epilobium angustifolium	Onagraceae	2024-03-20	Christenhusz MJM, Leitch AR, .., Fay MF, The genome sequence of rosebay willowherb Chamaenerion angustifolium (L.) Scop., 1771 (syn. Epilobium angustifolium L., 1753) (Onagraceae). Wellcome Open Res. 2024 Mar 20 9: 163. eCollection 2024.
1579	Scutellaria minor	Lamiaceae	2024-03-20	Mian S, Christenhusz MJM, .., Leitch IJ, The genome sequence of the Lesser Skullcap, Scutellaria minor Huds., 1762 (Lamiaceae). Wellcome Open Res. 2024 Mar 20 9: 165. eCollection 2024.
1578	Ampelocalamus luodianensis	Poaceae	2024-03-15	Ma PF, Liu YL, .., Li DZ, Genome assemblies of 11 bamboo species highlight diversification induced by dynamic subgenome dominance. Nat Genet. 2024 Apr 56(4): 710-720. Epub 2024 Mar 15.
1577	Dendrocalamus sinicus	Poaceae	2024-03-15	Ma PF, Liu YL, .., Li DZ, Genome assemblies of 11 bamboo species highlight diversification induced by dynamic subgenome dominance. Nat Genet. 2024 Apr 56(4): 710-720. Epub 2024 Mar 15.
1576	Hsuehochloa calcarea	Poaceae	2024-03-15	Ma PF, Liu YL, .., Li DZ, Genome assemblies of 11 bamboo species highlight diversification induced by dynamic subgenome dominance. Nat Genet. 2024 Apr 56(4): 710-720. Epub 2024 Mar 15.
1575	Melocanna baccifera	Poaceae	2024-03-15	Ma PF, Liu YL, .., Li DZ, Genome assemblies of 11 bamboo species highlight diversification induced by dynamic subgenome dominance. Nat Genet. 2024 Apr 56(4): 710-720. Epub 2024 Mar 15.
1574	Otatea glauca	Poaceae	2024-03-15	Ma PF, Liu YL, .., Li DZ, Genome assemblies of 11 bamboo species highlight diversification induced by dynamic subgenome dominance. Nat Genet. 2024 Apr 56(4): 710-720. Epub 2024 Mar 15.
1573	Rhipidocladum racemiflorum	Poaceae	2024-03-15	Ma PF, Liu YL, .., Li DZ, Genome assemblies of 11 bamboo species highlight diversification induced by dynamic subgenome dominance. Nat Genet. 2024 Apr 56(4): 710-720. Epub 2024 Mar 15.
1572	Teucrium marum	Lamiaceae	2024-03-15	Smit SJ, Ayten S, .., Lichman BR, The genomic and enzymatic basis for iridoid biosynthesis in cat thyme (Teucrium marum). Plant J. 2024 Jun 118(5): 1589-1602. Epub 2024 Mar 15.
1571	Musa ornata	Musaceae	2024-03-14	Xiao TW, Liu X, .., Huang HR, Chromosome-level genome assemblies of Musa ornata and M. velutina provide insights into pericarp dehiscence and anthocyanin biosynthesis in banana. Hortic Res. 2024 Mar 14 11(5): uhae079. eCollection 2024 May.
1570	Musa velutina	Musaceae	2024-03-14	Xiao TW, Liu X, .., Huang HR, Chromosome-level genome assemblies of Musa ornata and M. velutina provide insights into pericarp dehiscence and anthocyanin biosynthesis in banana. Hortic Res. 2024 Mar 14 11(5): uhae079. eCollection 2024 May.
1569	Pontederia crassipes	Pontederiaceae	2024-03-14	Huang Y, Guo L, .., Fan L, A reference genome of Commelinales provides insights into the commelinids evolution and global spread of water hyacinth (Pontederia crassipes). Gigascience. 2024 Jan 2 13: giae006.
1568	Torenia fournieri	Linderniaceae	2024-03-14	Song J, Kong H, .., Yang P, Genome assembly and multi-omic analyses reveal the mechanisms underlying flower color formation in Torenia fournieri . Plant Genome. 2024 Jun 17(2): e20439. Epub 2024 Mar 14.
1567	Menispermum dauricum	Menispermaceae	2024-03-13	An Z, Gao R, .., Xu Z, Lineage-Specific CYP80 Expansion and Benzylisoquinoline Alkaloid Diversity in Early-Diverging Eudicots. Adv Sci (Weinh). 2024 May 11(19): e2309990. Epub 2024 Mar 13.
1566	Poa trivialis	Poaceae	2024-03-13	Brunharo CACG, Benson CW, .., Lasky JR, Chromosome-scale genome assembly of Poa trivialis and population genomics reveal widespread gene flow in a cool-season grass seed production system. Plant Direct. 2024 Mar 13 8(3): e575. eCollection 2024 Mar.
1565	Thymus mandschuricus	Lamiaceae	2024-03-13	Jia L, Xu N, .., Gu H, Chromosome-level genome of Thymus mandschuricus reveals molecular mechanism of aroma compounds biosynthesis. Front Plant Sci. 2024 Mar 13 15: 1368869. eCollection 2024.
1564	Clarkia xantiana	Onagraceae	2024-03-11	Sianta SA, Moeller DA, .., Brandvain Y, The extent of introgression between incipient Clarkia species is determined by temporal environmental variation and mating system. Proc Natl Acad Sci U S A. 2024 Mar 19 121(12): e2316008121. Epub 2024 Mar 11.
1563	Meniocus linifolius	Brassicaceae	2024-03-11	Liu J, Zhou SZ, .., Li DZ, Genomes of Meniocus linifolius and Tetracme quadricornis reveal the ancestral karyotype and genomic features of core Brassicaceae. Plant Commun. 2024 Jul 8 5(7): 100878. Epub 2024 Mar 11.
1562	Tetracme quadricornis	Brassicaceae	2024-03-11	Liu J, Zhou SZ, .., Li DZ, Genomes of Meniocus linifolius and Tetracme quadricornis reveal the ancestral karyotype and genomic features of core Brassicaceae. Plant Commun. 2024 Jul 8 5(7): 100878. Epub 2024 Mar 11.
1561	Musella lasiocarpa	Musaceae	2024-03-08	Zhao W, Wu J, .., Chen Y, Characterization of O-Methyltransferases in the Biosynthesis of Phenylphenalenone Phytoalexins Based on the Telomere-to-Telomere Gap-less Genome of Musella lasiocarpa. Hortic Res. 2024 Mar 8 11(4): uhae042. eCollection 2024 Apr.
1560	Bolboschoenus planiculmis	Cyperaceae	2024-03-06	Ning Y, Li Y, .., Li CY, Chromosome-scale genome assembly for clubrush (Bolboschoenus planiculmis) indicates a karyotype with high chromosome number and heterogeneous centromere distribution. Genome Biol Evol. 2024 Mar 2 16(3): evae039.
1559	Idesia polycarpa	Salicaceae	2024-03-06	Zuo Y, Liu H, .., Wang L, The Idesia polycarpa genome provides insights into its evolution and oil biosynthesis. Cell Rep. 2024 Mar 26 43(3): 113909. Epub 2024 Mar 6.
1558	Pseudoroegneria libanotica	Poaceae	2024-03-06	Zhai X, Wu D, .., Zhang H, A chromosome level genome assembly of Pseudoroegneria libanotica reveals a key kcs gene involves in the cuticular wax elongation for drought resistance. BMC Genomics. 2024 Mar 6 25(1): 253.
1557	Calotropis procera	Apocynaceae	2024-03-05	Gaafar ARZ, .., Al-Hashimi A, First draft of the nuclear genome assembly and annotation of the multi-stress tolerant desert giant milkweed Calotropis procera. S Afr J Bot. 2024 March, 166: 442-454. Epub 2024 Mar.
1556	Haberlea rhodopensis	Gesneriaceae	2024-03-05	Gupta S, Petrov V, .., Gechev T, The genome of Haberlea rhodopensis provides insights into the mechanisms for tolerance to multiple extreme environments. Cell Mol Life Sci. 2024 Mar 5 81(1): 117.
1555	Rubus rosifolius	Rosaceae	2024-03-02	Wang Y, Guan J, .., Zhang Q, Chromosome-scale genome, together with transcriptome and metabolome, provided insights into the evolution and anthocyanin biosynthesis of Rubus rosaefolius Sm. (Rosaceae). Hortic Res. 2024 Mar 2 11(4): uhae064. eCollection 2024 Apr.
1554	Luzula sylvatica	Juncaceae	2024-03-01	Goodwin ZA, Bell D, .., Hollingsworth PM, The genome sequence of great wood-rush, Luzula sylvatica (Huds) Gaudin. Wellcome Open Res. 2024 Mar 1 9: 124. eCollection 2024.
1553	Notholithocarpus densiflorus	Fagaceae	2024-03-01	Cai Y, Anderson E, .., Peters BA, Assembly and analysis of the genome of Notholithocarpus densiflorus. G3 (Bethesda). 2024 May 7 14(5): jkae043.
1552	Polygonum aviculare	Polygonaceae	2024-03-01	Christenhusz MJM and Hollingsworth PM, The genome sequence of common knotgrass, Polygonum aviculare L. (Polygonaceae). Wellcome Open Res. 2024 Mar 1 9: 112. eCollection 2024.
1551	Psophocarpus tetragonolobus	Fabaceae	2024-03-01	Ho WK, Tanzi AS, .., Mayes S, A genomic toolkit for winged bean Psophocarpus tetragonolobus. Nat Commun. 2024 Mar 1 15(1): 1901.
1550	Sherardia arvensis	Rubiaceae	2024-03-01	Christenhusz MJM, The genome sequence of field madder, Sherardia arvensis L., 1753 (Rubiaceae). Wellcome Open Res. 2024 Mar 1 9: 126. eCollection 2024.
1549	Baccaurea ramiflora	Phyllanthaceae	2024-02-28	Huang J, Chen J, .., Wu F, Genome assembly provides insights into the genome evolution of Baccaurea ramiflora Lour. Sci Rep. 2024 Feb 28 14(1): 4867.
1548	Syntrichia ruralis	Pottiaceae	2024-02-28	Zhang X, Ekwealor JTB, .., Oliver MJ, Syntrichia ruralis: emerging model moss genome reveals a conserved and previously unknown regulator of desiccation in flowering plants. New Phytol. 2024 Aug 243(3): 981-996. Epub 2024 Feb 28.
1547	Camellia japonica	Theaceae	2024-02-27	Hu Z, Fan Z, .., Yin H, Genomics insights into flowering and floral pattern formation: regional duplication and seasonal pattern of gene expression in Camellia. BMC Biol. 2024 Feb 27 22(1): 50.
1546	Dicorynia guianensis	Fabaceae	2024-02-27	Schmitt S, Heuret P, .., Tysklind N, Low-frequency somatic mutations are heritable in tropical trees Dicorynia guianensis and Sextonia rubra. Proc Natl Acad Sci U S A. 2024 Mar 5 121(10): e2313312121. Epub 2024 Feb 27.
1545	Lolium multiflorum	Poaceae	2024-02-27	Goettelmann F, Chen Y, .., Kolliker R, High-resolution bulked segregant analysis enables candidate gene identification for bacterial wilt resistance in Italian ryegrass (Lolium multiflorum Lam.) Plant J. 2024 Jun 118(5): 1516-1527. Epub 2024 Feb 27.
1544	Sextonia rubra	Lauraceae	2024-02-27	Schmitt S, Heuret P, .., Tysklind N, Low-frequency somatic mutations are heritable in tropical trees Dicorynia guianensis and Sextonia rubra. Proc Natl Acad Sci U S A. 2024 Mar 5 121(10): e2313312121. Epub 2024 Feb 27.
1543	Hopea chinensis	Dipterocarpaceae	2024-02-23	Wang R, Liu CN, .., Chen XY, Dipterocarpoidae genomics reveal their demography and adaptations to Asian rainforests. Nat Commun. 2024 Feb 23 15(1): 1683.
1542	Hopea reticulata	Dipterocarpaceae	2024-02-23	Wang R, Liu CN, .., Chen XY, Dipterocarpoidae genomics reveal their demography and adaptations to Asian rainforests. Nat Commun. 2024 Feb 23 15(1): 1683.
1541	Shorea robusta	Dipterocarpaceae	2024-02-23	Wang R, Liu CN, .., Chen XY, Dipterocarpoidae genomics reveal their demography and adaptations to Asian rainforests. Nat Commun. 2024 Feb 23 15(1): 1683.
1540	Stephania cephalantha	Menispermaceae	2024-02-20	Leng L, Xu Z, .., Chen S, Cepharanthine analogs mining and genomes of Stephania accelerate anti-coronavirus drug discovery. Nat Commun. 2024 Feb 20 15(1): 1537.
1539	Stephania japonica	Menispermaceae	2024-02-20	Liu Z, Shen S, .., Song X, The genome of Stephania japonica provides insights into the biosynthesis of cepharanthine. Cell Rep. 2024 Mar 26 43(3): 113832. Epub 2024 Feb 20.
1538	Stephania yunnanensis	Menispermaceae	2024-02-20	Leng L, Xu Z, .., Chen S, Cepharanthine analogs mining and genomes of Stephania accelerate anti-coronavirus drug discovery. Nat Commun. 2024 Feb 20 15(1): 1537.
1537	Spiraea crenata	Rosaceae	2024-02-17	Laczko L, Jordan S, .., Sramko G, The draft genome of Spiraea crenata L. (Rosaceae) - the first complete genome in tribe Spiraeeae. Sci Data. 2024 Feb 17 11(1): 219.
1536	Ceiba pentandra	Malvaceae	2024-02-05	Shao L, Jin S, .., Fang L, High-quality genomes of Bombax ceiba and Ceiba pentandra provide insights into evolution of Malvaceae species and differentiation of natural fiber. Plant Commun. 2024 May 13 5(5): 100832. Epub 2024 Feb 5.
1535	Cissus quadrangularis	Vitaceae	2024-02-02	Li Q, Wang Y, .., Wang Q, The Cissus quadrangularis genome reveals its adaptive features in arid habitat. Hortic Res. 2024 Feb 2 11(4): uhae038. eCollection 2024 Apr.
1534	Quercus tomentella	Fagaceae	2024-02-02	Mead A, Fitz-Gibbon ST, .., Sork VL, The genome assembly of Island Oak (Quercus tomentella), a relictual island tree species. J Hered. 2024 Mar 13 115(2): 221-229.
1533	Chrysanthemum indicum	Asteraceae	2024-01-31	Deng Y, Yang P, .., Ma D, Genomic insights into the evolution of flavonoid biosynthesis and O-methyltransferase and glucosyltransferase in Chrysanthemum indicum. Cell Rep. 2024 Feb 27 43(2): 113725. Epub 2024 Jan 31.
1532	Zygophyllum xanthoxylum	Zygophyllaceae	2024-01-29	Ma Q, Liu HS, .., Wang SM, Genomic analysis reveals phylogeny of Zygophyllales and mechanism for water retention of a succulent xerophyte. Plant Physiol. 2024 Apr 30 195(1): 617-639.
1531	Cymodocea nodosa	Cymodoceaceae	2024-01-26	Ma X, Vanneste S, .., Peer Y, Seagrass genomes reveal ancient polyploidy and adaptations to the marine environment. Nat Plants. 2024 Feb 10(2): 240-255. Epub 2024 Jan 26.
1530	Posidonia oceanica	Posidoniaceae	2024-01-26	Ma X, Vanneste S, .., Peer Y, Seagrass genomes reveal ancient polyploidy and adaptations to the marine environment. Nat Plants. 2024 Feb 10(2): 240-255. Epub 2024 Jan 26.
1529	Potamogeton acutifolius	Potamogetonaceae	2024-01-26	Ma X, Vanneste S, .., Peer Y, Seagrass genomes reveal ancient polyploidy and adaptations to the marine environment. Nat Plants. 2024 Feb 10(2): 240-255. Epub 2024 Jan 26.
1528	Thalassia testudinum	Hydrocharitaceae	2024-01-26	Ma X, Vanneste S, .., Peer Y, Seagrass genomes reveal ancient polyploidy and adaptations to the marine environment. Nat Plants. 2024 Feb 10(2): 240-255. Epub 2024 Jan 26.
1527	Hippophae gyantsensis	Elaeagnaceae	2024-01-25	Chen M, Yang D, .., Yang Y, Chromosome-level genome assembly of Hippophae gyantsensis. Sci Data. 2024 Jan 25 11(1): 126.
1526	Rhus chinensis	Anacardiaceae	2024-01-25	Ni BB, Liu H, .., Zhang JG, A chromosome-scale genome of Rhus chinensis Mill. provides new insights into plant-insect interaction and gallotannins biosynthesis. Plant J. 2024 May 118(3): 766-786. Epub 2024 Jan 25.
1525	Momordica balsamina	Cucurbitaceae	2024-01-24	Vinay ND, Singh K, .., Behera TK, High-quality Momordica balsamina genome elucidates its potential use in improving stress resilience and therapeutic properties of bitter gourd. Front Plant Sci. 2024 Jan 24 14: 1258042. eCollection 2023.
1524	Cryptocoryne crispatula	Araceae	2024-01-20	Qian ZH, Li W, .., Chen JM, The chromosome-level genome of the submerged plant Cryptocoryne crispatula provides insights into the terrestrial-freshwater transition in Araceae. DNA Res. 2024 Feb 1 31(1): dsae003.
1523	Persicaria maackiana	Polygonaceae	2024-01-19	Kim KR, Park SY, .., Yu JN, Genome assembly and microsatellite marker development using Illumina and PacBio sequencing in Persicaria maackiana (Polygonaceae) from Korea. Genes Genomics. 2024 Feb 46(2): 187-202. Epub 2024 Jan 19.
1522	Huperzia asiatica	Lycopodiaceae	2024-01-18	Li C, Wickell D, .., Wang L, Extraordinary preservation of gene collinearity over three hundred million years revealed in homosporous lycophytes. Proc Natl Acad Sci U S A. 2024 Jan 23 121(4): e2312607121. Epub 2024 Jan 18.
1521	Lycopodium complanatum	Lycopodiaceae	2024-01-18	Li C, Wickell D, .., Wang L, Extraordinary preservation of gene collinearity over three hundred million years revealed in homosporous lycophytes. Proc Natl Acad Sci U S A. 2024 Jan 23 121(4): e2312607121. Epub 2024 Jan 18.
1520	Mentha suaveolens	Lamiaceae	2024-01-17	Yang H, Wang C, .., Song C, A haplotype-resolved gap-free genome assembly provides novel insight into monoterpenoid diversification in Mentha suaveolens Variegata. Hortic Res. 2024 Jan 17 11(3): uhae022. eCollection 2024 Mar.
1519	Sporobolus alterniflorus	Poaceae	2024-01-13	Hao Y, Wang XF, .., Li B, Genomic and phenotypic signatures provide insights into the wide adaptation of a global plant invader. Plant Commun. 2024 Apr 8 5(4): 100820. Epub 2024 Jan 13.
1518	Cryptotaenia japonica	Apiaceae	2024-01-12	Liu H, Zhang JQ, .., Xiong AS, The high-quality genome of Cryptotaenia japonica and comparative genomics analysis reveals anthocyanin biosynthesis in Apiaceae. Plant J. 2024 May 118(3): 717-730. Epub 2024 Jan 12.
1517	Magnolia sinica	Magnoliaceae	2024-01-11	Cai L, Liu D, .., Sun W, The chromosome-scale genome of Magnolia sinica (Magnoliaceae) provides insights into the conservation of plant species with extremely small populations (PSESP). Gigascience. 2024 Jan 2 13: giad110.
1516	Ambrosia trifida	Asteraceae	2024-01-06	Yin L, Zhang G, .., Qian W, Chromosome-level genome of Ambrosia trifida provides insights into adaptation and the evolution of pollen allergens. Int J Biol Macromol. 2024 Feb 259(Pt 2): 129232. Epub 2024 Jan 6.
1515	Fragaria moupinensis	Rosaceae	2024-01-06	Qiao Q, Cao Q, .., Zhang T, Genomic analyses provide insights into sex differentiation of tetraploid strawberry (Fragaria moupinensis). Plant Biotechnol J. 2024 Jun 22(6): 1552-1565. Epub 2024 Jan 6.
1514	Fraxinus nigra	Oleaceae	2024-01-06	Fleck SJ, Tomlin C, .., Albert VA, High quality genomes produced from single MinION flow cells clarify polyploid and demographic histories of critically endangered Fraxinus (ash) species. Commun Biol. 2024 Jan 6 7(1): 54.
1513	Onobrychis viciifolia	Fabaceae	2024-01-05	He J, Tian D, .., Zhang Y, A chromosome-level genome assembly for Onobrychis viciifolia reveals gene copy number gain underlying enhanced proanthocyanidin biosynthesis. Commun Biol. 2024 Jan 5 7(1): 19.
1512	Ilex aquifolium	Aquifoliaceae	2024-01-03	Christenhusz MJM and Fay MF, The genome sequence of the English holly, Ilex aquifolium L. (Aquifoliaceae). Wellcome Open Res. 2024 Jan 3 9: 1. eCollection 2024.
1511	Phanera championii	Fabaceae	2024-01-03	Lu Y, Chen X, .., Wang H, Haplotype-resolved genome assembly of Phanera championii reveals molecular mechanisms of flavonoid synthesis and adaptive evolution. Plant J. 2024 Apr 118(2): 488-505. Epub 2024 Jan 3.
1510	Corydalis yanhusuo	Papaveraceae	2024-01-02	Xu D, Ye Z, .., Zhao Y, Haplotype-resolved genome assembly of Corydalis yanhusuo, a traditional Chinese medicine with unusual telomere motif. Hortic Res. 2024 Jan 2 11(2): uhad296. eCollection 2024 Feb.
1509	Datura wrightii	Solanaceae	2024-01-02	Goldberg JK, Olcerst A, .., Bronstein JL, A de novo long-read genome assembly of the sacred datura plant (Datura wrightii) reveals a role of tandem gene duplications in the evolution of herbivore-defense response. BMC Genomics. 2024 Jan 2 25(1): 15.
1508	Escallonia herrerae	Escalloniaceae	2024-01-02	Chanderbali AS, Dervinis C, .., Zapata F, Draft genome assemblies for two species of Escallonia (Escalloniales). BMC Genom Data. 2024 Jan 2 25(1): 1.
1507	Escallonia rubra	Escalloniaceae	2024-01-02	Chanderbali AS, Dervinis C, .., Zapata F, Draft genome assemblies for two species of Escallonia (Escalloniales). BMC Genom Data. 2024 Jan 2 25(1): 1.
1506	Adenophora triphylla	Campanulaceae	2023-12-30	Kang JN, Lee SM, .., Kim CK, First Contiguous Genome Assembly of Japanese Lady Bell (Adenophora triphylla) and Insights into Development of Different Leaf Types. Genes (Basel). 2023 Dec 30 15(1): 58.
1505	Penstemon davidsonii	Plantaginaceae	2023-12-29	Ostevik KL, Alabady M, .., Rausher MD, Genome report: Whole genome sequence and annotation of Penstemon davidsonii. G3 (Bethesda). 2024 Mar 6 14(3): jkad296.
1504	Crocus sativus	Iridaceae	2023-12-27	Xu Z, Chen S, .., Song J, Crocus genome reveals the evolutionary origin of crocin biosynthesis. Acta Pharm Sin B. 2024 Apr 14(4): 1878-1891. Epub 2023 Dec 27.
1503	Euryodendron excelsum	Pentaphylacaceae	2023-12-26	Wang ZF, Fu L, .., Cao HL, Chromosome-level genome assembly and demographic history of Euryodendron excelsum in monotypic genus endemic to China. DNA Res. 2024 Feb 1 31(1): dsad028.
1502	Breynia androgyna	Phyllanthaceae	2023-12-25	Xia F, Li B, .., Yang L, Polyploid Genome Assembly Provides Insights into Morphological Development and Ascorbic Acid Accumulation of Sauropus androgynus. Int J Mol Sci. 2023 Dec 25 25(1): 300.
1501	Vaccinium vitis-idaea	Ericaceae	2023-12-24	Hirabayashi K, Debnath SC, .., Owens GL, Unveiling the evolutionary history of lingonberry (Vaccinium vitis-idaea L.) through genome sequencing and assembly of European and North American subspecies. G3 (Bethesda). 2024 Mar 6 14(3): jkad294.
1500	Anisodus tanguticus	Solanaceae	2023-12-20	Yang J, Wu Y, .., Liu J, Multiple independent losses of the biosynthetic pathway for two tropane alkaloids in the Solanaceae family. Nat Commun. 2023 Dec 20 14(1): 8457.
1499	Brugmansia arborea	Solanaceae	2023-12-20	Yang J, Wu Y, .., Liu J, Multiple independent losses of the biosynthetic pathway for two tropane alkaloids in the Solanaceae family. Nat Commun. 2023 Dec 20 14(1): 8457.
1498	Lycium chinense	Solanaceae	2023-12-20	Yang J, Wu Y, .., Liu J, Multiple independent losses of the biosynthetic pathway for two tropane alkaloids in the Solanaceae family. Nat Commun. 2023 Dec 20 14(1): 8457.
1497	Mandragora caulescens	Solanaceae	2023-12-20	Yang J, Wu Y, .., Liu J, Multiple independent losses of the biosynthetic pathway for two tropane alkaloids in the Solanaceae family. Nat Commun. 2023 Dec 20 14(1): 8457.
1496	Agave hybrid cv. No.11648	Asparagaceae	2023-12-19	Yang Z, Yang Q, .., Zhou W, A chromosome-level genome assembly of Agave hybrid NO.11648 provides insights into the CAM photosynthesis. Hortic Res. 2023 Dec 19 11(2): uhad269. eCollection 2024 Feb.
1495	Penthorum chinense	Penthoraceae	2023-12-19	Wang Z, Zhou J, .., Cheng K, Insights into the Superrosids Phylogeny and Flavonoid Synthesis from the Telomere-to-Telomere Gap-Free Genome Assembly of Penthorum chinense Pursh. Hortic Res. 2023 Dec 19 11(2): uhad274. eCollection 2024 Feb.
1494	Vitis acerifolia	Vitaceae	2023-12-19	Cochetel N, Minio A, .., Cantu D, A super-pangenome of the North American wild grape species. Genome Biol. 2023 Dec 19 24(1): 290.
1493	Vitis aestivalis	Vitaceae	2023-12-19	Cochetel N, Minio A, .., Cantu D, A super-pangenome of the North American wild grape species. Genome Biol. 2023 Dec 19 24(1): 290.
1492	Vitis berlandieri	Vitaceae	2023-12-19	Cochetel N, Minio A, .., Cantu D, A super-pangenome of the North American wild grape species. Genome Biol. 2023 Dec 19 24(1): 290.
1491	Vitis girdiana	Vitaceae	2023-12-19	Cochetel N, Minio A, .., Cantu D, A super-pangenome of the North American wild grape species. Genome Biol. 2023 Dec 19 24(1): 290.
1490	Vitis monticola	Vitaceae	2023-12-19	Cochetel N, Minio A, .., Cantu D, A super-pangenome of the North American wild grape species. Genome Biol. 2023 Dec 19 24(1): 290.
1489	Vitis mustangensis	Vitaceae	2023-12-19	Cochetel N, Minio A, .., Cantu D, A super-pangenome of the North American wild grape species. Genome Biol. 2023 Dec 19 24(1): 290.
1488	Vitis rupestris	Vitaceae	2023-12-19	Cochetel N, Minio A, .., Cantu D, A super-pangenome of the North American wild grape species. Genome Biol. 2023 Dec 19 24(1): 290.
1487	Passiflora foetida	Passifloraceae	2023-12-18	Zou Y, Wang J, .., Wu Z, Multi-integrated genomic data for Passiflora foetida provides insights into genome size evolution and floral development in Passiflora. Mol Hortic. 2023 Dec 18 3(1): 27.
1486	Quercus glauca	Fagaceae	2023-12-18	Luo CS, Li TT, .., Deng M, High-quality haplotype-resolved genome assembly for ring-cup oak (Quercus glauca) provides insight into oaks demographic dynamics. Mol Ecol Resour. 2024 Apr 24(3): e13914. Epub 2023 Dec 18.
1485	Microcos paniculata	Malvaceae	2023-12-15	Liu D, Tian X, .., Zhang R, Haplotype-resolved chromosomal-level genome assembly of Buzhaye (Microcos paniculata). Sci Data. 2023 Dec 15 10(1): 901.
1484	Nyctanthes arbor-tristis	Oleaceae	2023-12-15	Patil AB, Kar D, .., Vijay N, Genomic and Transcriptomic Analyses Illuminates Unique Traits of Elusive Night Flowering Jasmine Parijat (Nyctanthes arbor-tristis). Physiol Plant. 2023 Nov-Dec 175(6): e14119.
1483	Acacia crassicarpa	Fabaceae	2023-12-14	Massaro I, Poethig RS, .., Leichty AR, Genome Report: Chromosome-level genome of the transformable northern wattle, Acacia crassicarpa. G3 (Bethesda). 2024 Mar 6 14(3): jkad284.
1482	Castanopsis chinensis	Fagaceae	2023-12-14	Chen P, Lian JY, .., Wang ZF, Draft genome of Castanopsis chinensis, a dominant species safeguarding biodiversity in subtropical broadleaved evergreen forests. BMC Genom Data. 2023 Dec 14 24(1): 78.
1481	Melaleuca quinquenervia	Myrtaceae	2023-12-14	Chen SH, Martino AM, .., Edwards RJ, A high-quality pseudo-phased genome for Melaleuca quinquenervia shows allelic diversity of NLR-type resistance genes. Gigascience. 2022 Dec 28 12: giad102. Epub 2023 Dec 14.
1480	Dicranostigma leptopodum	Papaveraceae	2023-12-12	Lei W, Zhu H, .., Ru D, From genomics to metabolomics: Deciphering sanguinarine biosynthesis in Dicranostigma leptopodum. Int J Biol Macromol. 2024 Feb 257(Pt 2): 128727. Epub 2023 Dec 12.
1479	Euptelea pleiosperma	Eupteleaceae	2023-12-11	Xiang KL, Wu SD, .., Wang W, Genomic data and ecological niche modeling reveal an unusually slow rate of molecular evolution in the Cretaceous Eupteleaceae. Sci China Life Sci. 2024 Apr 67(4): 803-816. Epub 2023 Dec 11.
1478	Populus cathayana	Salicaceae	2023-12-11	Xiang X, Zhou X, .., Hu J, Populus cathayana genome and population resequencing provide insights into its evolution and adaptation. Hortic Res. 2023 Dec 11 11(1): uhad255. eCollection 2024 Jan.
1477	Lithocarpus polystachyus	Fagaceae	2023-12-06	Liu H, Zhang R, .., Wang B, Chromosome-scale genome assembly of sweet tea (Lithocarpus polystachyus Rehder). Sci Data. 2023 Dec 6 10(1): 873.
1476	Dendrocalamus brandisii	Poaceae	2023-12-05	Jiang J, Zhang Z, .., Gao J, Chromosomal-level genome and metabolome analyses of highly heterozygous allohexaploid Dendrocalamus brandisii elucidate shoot quality and developmental characteristics. J Integr Plant Biol. 2024 Jun 66(6): 1087-1105. Epub 2024 Jan 12.
1475	Ipomoea pes-caprae	Convolvulaceae	2023-12-04	Cheng Y, .., Quin Y, Unveiling the genomic blueprint of salt stress: insights from Ipomoea pes-caprae L. Seed Biol. 2023, 2: 21
1474	Coccomyxa viridis	Coccomyxaceae	2023-12-02	Tagirdzhanova G, Scharnagl K, .., Talbot NJ, Genomic analysis of Coccomyxa viridis, a common low-abundance alga associated with lichen symbioses. Sci Rep. 2023 Dec 2 13(1): 21285.
1473	Orinus kokonorica	Poaceae	2023-12-02	Qu K, Liu A, .., Ren G, A genome assembly for Orinus kokonorica provides insights into the origin, adaptive evolution and further diversification of two closely related grass genera. Commun Biol. 2023 Dec 2 6(1): 1223.
1472	Khaya senegalensis	Meliaceae	2023-11-25	Sahu SK, Liu M, .., He C, Chromosome-scale genomes of commercially important mahoganies, Swietenia macrophylla and Khaya senegalensis. Sci Data. 2023 Nov 25 10(1): 832.
1471	Aeonium arboreum	Crassulaceae	2023-11-24	Han H, Zhao R, .., Wang X, A chromosome-scale genome sequence of Aeonium(Aeonium arboreum Velour) provides novel insights into the evolution of anthocyanin synthesis . Gene. 2024 Feb 20 896: 148031. Epub 2023 Nov 24.
1470	Rauvolfia tetraphylla	Apocynaceae	2023-11-24	Stander EA, Lehka B, .., Courdavault V, The Rauvolfia tetraphylla genome suggests multiple distinct biosynthetic routes for yohimbane monoterpene indole alkaloids. Commun Biol. 2023 Nov 24 6(1): 1197.
1469	Nepenthes gracilis	Nepenthaceae	2023-11-23	Saul F, Scharmann M, .., Fukushima K, Subgenome dominance shapes novel gene evolution in the decaploid pitcher plant Nepenthes gracilis. Nat Plants. 2023 Dec 9(12): 2000-2015. Epub 2023 Nov 23.
1468	Pycnococcus provasolii	Pseudoscourfieldiaceae	2023-11-23	Green DH, Rad-Menendez C, .., Kilias ES, The genome sequence of Pycnococcus provasolii (CCAP190/2) (Guillard, 1991). Wellcome Open Res. 2023 Nov 13 8: 520. eCollection 2023.
1467	Kitagawia praeruptora	Apiaceae	2023-11-20	Song C, Zhang Y, .., Han B, A chromosome-scale genome of Peucedanum praeruptorum provide insights into Apioideae evolution and medicinal ingredient biosynthesis. Int J Biol Macromol. 2024 Jan 255: 128218. Epub 2023 Nov 21.
1466	Syzygium cumini	Myrtaceae	2023-11-17	Chakraborty A, Mahajan S, .., Sharma VK, Genome sequencing of Syzygium cumini (jamun) reveals adaptive evolution in secondary metabolism pathways associated with its medicinal properties. Front Plant Sci. 2023 Nov 17 14: 1260414. eCollection 2023.
1465	Helianthus tuberosus	Asteraceae	2023-11-15	Wang S, Wang A, .., Fan W, A haplotype-resolved chromosome-level genome assembly for the hexaploid Jerusalem artichoke provides insights into its origin, evolution and inulin metabolism. Plant Commun. 2024 Mar 11 5(3): 100767. Epub 2023 Nov 17.
1464	Knoxia roxburghii	Rubiaceae	2023-11-15	Zhang Y, Zhang F, .., Li G, A chromosome-level genome assembly of the Knoxia roxburghii (Rubiaceae). Sci Data. 2023 Nov 15 10(1): 803.
1463	Malus asiatica	Rosaceae	2023-11-15	Wang T, Duan S, .., Wu T, Pan-genome analysis of 13 Malus accessions reveals structural and sequence variations associated with fruit traits. Nat Commun. 2023 Nov 15 14(1): 7377.
1462	Malus orientalis	Rosaceae	2023-11-15	Wang T, Duan S, .., Wu T, Pan-genome analysis of 13 Malus accessions reveals structural and sequence variations associated with fruit traits. Nat Commun. 2023 Nov 15 14(1): 7377.
1461	Musa x paradisiaca	Musaceae	2023-11-15	Xie WZ, Zheng YY, .., Chen LL, Two haplotype-resolved genome assemblies for AAB allotriploid bananas provide insights into banana subgenome asymmetric evolution and Fusarium wilt control. Plant Commun. 2024 Feb 12 5(2): 100766. Epub 2023 Nov 15.
1460	Paeonia ludlowii	Paeoniaceae	2023-11-14	Xiao PX, Li Y, .., Jiao WB, High-quality assembly and methylome of a Tibetan wild tree peony genome (Paeonia ludlowii) reveal the evolution of giant genome architecture. Hortic Res. 2023 Nov 10 10(12): uhad241. eCollection 2023 Dec.
1459	Vicia villosa	Fabaceae	2023-11-13	Fuller T, Bickhart DM, .., Sullivan ML, A reference assembly for the legume cover crop hairy vetch (Vicia villosa). GigaByte. 2023 Nov 13 2023: gigabyte98. eCollection 2023.
1458	Agastache rugosa	Lamiaceae	2023-11-10	Park HS, Jo IH, .., Chung JW, A chromosome-level genome assembly of Korean mint (Agastache rugosa). Sci Data. 2023 Nov 10 10(1): 792.
1457	Carex pumila	Cyperaceae	2023-11-10	Kim KR, Yu JN, .., Park SY, Genome Assembly and Microsatellite Marker Development Using Illumina and PacBio Sequencing in the Carex pumila (Cyperaceae) from Korea. Genes (Basel). 2023 Nov 10 14(11): 2063.
1456	Leonurus japonicus	Lamiaceae	2023-11-09	Li P, Yan MX, .., Xu P, Multi-Omics Analyses of Two Leonurus Species Illuminate Leonurine Biosynthesis and Its Evolution. Mol Plant. 2024 Jan 1 17(1): 158-177. Epub 2023 Nov 10.
1455	Leonurus sibiricus	Lamiaceae	2023-11-09	Li P, Yan MX, .., Xu P, Multi-Omics Analyses of Two Leonurus Species Illuminate Leonurine Biosynthesis and Its Evolution. Mol Plant. 2024 Jan 1 17(1): 158-177. Epub 2023 Nov 10.
1454	Tinospora cordifolia	Menispermaceae	2023-11-08	R N, Kh M, .., Narendran P, De novo genome assembly and annotation of the medicinal plant Tinospora cordifolia (Willd.) Miers ex Hook. f. & Thom Funct Integr Genomics. 2023 Nov 8 23(4): 330.
1453	Agapanthus africanus	Amaryllidaceae	2023-11-06	Hao F, Liu X, .., Cai J, Chromosome-level genomes of three key Allium crops and their trait evolution. Nat Genet. 2023 Nov 55(11): 1976-1986. Epub 2023 Nov 6.
1452	Prinsepia uniflora	Rosaceae	2023-11-02	Zhang L, Zhang C, .., Wang M, A High-Quality Reference Genome Assembly of Prinsepia uniflora (Rosaceae). Genes (Basel). 2023 Nov 2 14(11): 2035.
1451	Vitis zhejiang-adstricta	Vitaceae	2023-11-01	Li H, Liu Y, .., Wang Y, The genome of Vitis zhejiang-adstricta strengthens the protection and utilization of the endangered ancient grape endemic to China. Plant Cell Physiol. 2024 Feb 15 65(2): 216-227.
1450	Prunus hongpingensis	Rosaceae	2023-10-27	Dai X, Xiang S, .., Ding J, Genomic evidence for evolutionary history and local adaptation of two endemic apricots: Prunus hongpingensis and P. zhengheensis. Hortic Res. 2023 Oct 27 11(4): uhad215. eCollection 2024 Apr.
1449	Prunus zhengheensis	Rosaceae	2023-10-27	Dai X, Xiang S, .., Ding J, Genomic evidence for evolutionary history and local adaptation of two endemic apricots: Prunus hongpingensis and P. zhengheensis. Hortic Res. 2023 Oct 27 11(4): uhad215. eCollection 2024 Apr.
1448	Brachypodium sylvaticum	Poaceae	2023-10-26	Lei L, Gordon SP, .., Vogel JP, The reference genome and abiotic stress responses of the model perennial grass Brachypodium sylvaticum. G3 (Bethesda). 2023 Dec 29 14(1): jkad245.
1447	Aegilops umbellulata	Poaceae	2023-10-25	Abrouk M, Wang Y, .., Krattinger SG, Chromosome-scale assembly of the wild wheat relative Aegilops umbellulata. Sci Data. 2023 Oct 25 10(1): 739.
1446	Sesbania cannabina	Fabaceae	2023-10-25	Luo H, Wang X, .., Huang G, Telomere-to-telomere genome of the allotetraploid legume Sesbania cannabina reveals transposon-driven subgenome divergence and mechanisms of alkaline stress tolerance. Sci China Life Sci. 2024 Jan 67(1): 149-160. Epub 2023 Oct 25.
1445	Syzygium samarangense	Myrtaceae	2023-10-25	Wei X, Chen M, .., Xu J, The Haplotype-resolved Autotetraploid Genome Assembly Provides Insights into the genomic evolution and fruit divergence in Wax apple (Syzygium samarangense (BI.) Merr.et Perry). Hortic Res. 2023 Oct 25 10(12): uhad214. eCollection 2023 Dec.
1444	Picea mariana	Pinaceae	2023-10-24	Lo T, Coombe L, .., Thomson A, Assembly and annotation of the black spruce genome provide insights on spruce phylogeny and evolution of stress response. G3 (Bethesda). 2023 Dec 29 14(1): jkad247.
1443	Corylus americana	Betulaceae	2023-10-23	Brainard SH, Sanders DM, .., Dawson JC, The first two chromosome-scale genome assemblies of American hazelnut enable comparative genomic analysis of the genus Corylus. Plant Biotechnol J. 2024 Feb 22(2): 472-483. Epub 2023 Oct 23.
1442	Impatiens capensis	Balsaminaceae	2023-10-23	Gadagkar SR, Baeza JA, .., Johnson N, De-novo whole genome assembly of the orange jewelweed, Impatiens capensis Meerb. (Balsaminaceae) using nanopore long-read sequencing. PeerJ. 2023 Oct 23 11: e16328. eCollection 2023.
1441	Rhodiola chrysanthemifolia	Crassulaceae	2023-10-23	Zhang DQ, Liu XY, .., Zhang JQ, Two chromosome-level genome assemblies of Rhodiola shed new light on genome evolution in rapid radiation and evolution of the biosynthetic pathway of salidroside. Plant J. 2024 Jan 117(2): 464-482. Epub 2023 Oct 23.
1440	Rhodiola kirilowii	Crassulaceae	2023-10-23	Zhang DQ, Liu XY, .., Zhang JQ, Two chromosome-level genome assemblies of Rhodiola shed new light on genome evolution in rapid radiation and evolution of the biosynthetic pathway of salidroside. Plant J. 2024 Jan 117(2): 464-482. Epub 2023 Oct 23.
1439	Silene conica	Caryophyllaceae	2023-10-20	Fields PD, Weber MM, .., Sloan DB, Chromosome-level genome assembly for the angiosperm Silene conica. Genome Biol Evol. 2023 Nov 1 15(11): evad192.
1438	Vaccinium duclouxii	Ericaceae	2023-10-19	Zeng T, He Z, .., Wang L, The Telomere-to-telomere gap-free reference genome of wild blueberry (Vaccinium duclouxii) provides its high soluble sugar and anthocyanin accumulation. Hortic Res. 2023 Oct 10 10(11): uhad209. eCollection 2023 Nov.
1437	Heritiera fomes	Malvaceae	2023-10-18	Wang J, Xie W, .., Guo Z, Evolution of sea-surfing plant propagule as revealed by the genomes of Heritiera mangroves. Plant J. 2024 Jan 117(2): 432-448. Epub 2023 Oct 18.
1436	Niphotrichum japonicum	Grimmiaceae	2023-10-18	Zhou X, Peng T, .., Liu Y, Chromosome-level genome assembly of Niphotrichum japonicum provides new insights into heat stress responses in mosses. Front Plant Sci. 2023 Oct 18 14: 1271357. eCollection 2023.
1435	Heracleum sosnowskyi	Apiaceae	2023-10-17	Schelkunov MI, Shtratnikova VY, .., Logacheva MD, The genome of the toxic invasive species Heracleum sosnowskyi carries an increased number of genes despite absence of recent whole-genome duplications. Plant J. 2024 Jan 117(2): 449-463. Epub 2023 Oct 17.
1434	Pterocarpus macrocarpus	Fabaceae	2023-10-17	Yang J, Liu M, .., Liu H, Chromosome-scale genomes of five Hongmu species in Leguminosae. Sci Data. 2023 Oct 17 10(1): 710.
1433	Senna siamea	Fabaceae	2023-10-17	Yang J, Liu M, .., Liu H, Chromosome-scale genomes of five Hongmu species in Leguminosae. Sci Data. 2023 Oct 17 10(1): 710.
1432	Ballota nigra	Lamiaceae	2023-10-12	Christenhusz MJM, Fay MF, .., Leitch IJ, The genome sequence of black horehound, Ballota nigra L. subsp. foetida (Lam.) Hayek (Lamiaceae). Wellcome Open Res. 2023 Oct 12 8: 439. eCollection 2023.
1431	Pulicaria dysenterica	Asteraceae	2023-10-12	Christenhusz MJM and Fay MF, The genome sequence of common fleabane, Pulicaria dysenterica (L.) Bernh. (Asteraceae). Wellcome Open Res. 2023 Oct 12 8: 447. eCollection 2023.
1430	Quercus ilex	Fagaceae	2023-10-12	Rey MD, Labella-Ortega M, .., Jorrin-Novo JV, A first draft genome of holm oak ( Quercus ilex subsp. ballota), the most representative species of the Mediterranean forest and the Spanish agrosylvopastoral ecosystem DEHESA. Front Mol Biosci. 2023 Oct 12 10: 1242943. eCollection 2023.
1429	Syzygium aqueum	Myrtaceae	2023-10-06	Ouadi S, Sierro N, .., Ivanov NV, Chromosome-scale assemblies of S. malaccense, S. aqueum, S. jambos, and S. syzygioides provide insights into the evolution of Syzygium genomes. Front Plant Sci. 2023 Oct 6 14: 1248780. eCollection 2023.
1428	Syzygium jambos	Myrtaceae	2023-10-06	Ouadi S, Sierro N, .., Ivanov NV, Chromosome-scale assemblies of S. malaccense, S. aqueum, S. jambos, and S. syzygioides provide insights into the evolution of Syzygium genomes. Front Plant Sci. 2023 Oct 6 14: 1248780. eCollection 2023.
1427	Syzygium malaccense	Myrtaceae	2023-10-06	Ouadi S, Sierro N, .., Ivanov NV, Chromosome-scale assemblies of S. malaccense, S. aqueum, S. jambos, and S. syzygioides provide insights into the evolution of Syzygium genomes. Front Plant Sci. 2023 Oct 6 14: 1248780. eCollection 2023.
1426	Syzygium syzygioides	Myrtaceae	2023-10-06	Ouadi S, Sierro N, .., Ivanov NV, Chromosome-scale assemblies of S. malaccense, S. aqueum, S. jambos, and S. syzygioides provide insights into the evolution of Syzygium genomes. Front Plant Sci. 2023 Oct 6 14: 1248780. eCollection 2023.
1425	Dipteronia dyeriana	Sapindaceae	2023-10-05	Feng Y, Comes HP, .., Qiu Y, Genome sequences and population genomics provide insights into the demographic history, inbreeding, and mutation load of two living fossil tree species of Dipteronia. Plant J. 2024 Jan 117(1): 177-192. Epub 2023 Oct 5.
1424	Dipteronia sinensis	Sapindaceae	2023-10-05	Feng Y, Comes HP, .., Qiu Y, Genome sequences and population genomics provide insights into the demographic history, inbreeding, and mutation load of two living fossil tree species of Dipteronia. Plant J. 2024 Jan 117(1): 177-192. Epub 2023 Oct 5.
1423	Iris pallida	Iridaceae	2023-10-05	Bruccoleri RE, Oakeley EJ, .., Wong J, Genome assembly of the bearded iris, Iris pallida. GigaByte. 2023 Oct 5 2023: gigabyte94. eCollection 2023.
1422	Sesamum alatum	Pedaliaceae	2023-10-05	Miao H, Wang L, .., Zhang H, Genomic evolution and insights into agronomic trait innovations of Sesamum Species. Plant Commun. 2024 Jan 8 5(1): 100729. Epub 2023 Oct 5.
1421	Sesamum angolense	Pedaliaceae	2023-10-05	Miao H, Wang L, .., Zhang H, Genomic evolution and insights into agronomic trait innovations of Sesamum Species. Plant Commun. 2024 Jan 8 5(1): 100729. Epub 2023 Oct 5.
1420	Sesamum angustifolium	Pedaliaceae	2023-10-05	Miao H, Wang L, .., Zhang H, Genomic evolution and insights into agronomic trait innovations of Sesamum Species. Plant Commun. 2024 Jan 8 5(1): 100729. Epub 2023 Oct 5.
1419	Sesamum calycinum	Pedaliaceae	2023-10-05	Miao H, Wang L, .., Zhang H, Genomic evolution and insights into agronomic trait innovations of Sesamum Species. Plant Commun. 2024 Jan 8 5(1): 100729. Epub 2023 Oct 5.
1418	Sesamum latifolium	Pedaliaceae	2023-10-05	Miao H, Wang L, .., Zhang H, Genomic evolution and insights into agronomic trait innovations of Sesamum Species. Plant Commun. 2024 Jan 8 5(1): 100729. Epub 2023 Oct 5.
1417	Sesamum radiatum	Pedaliaceae	2023-10-05	Miao H, Wang L, .., Zhang H, Genomic evolution and insights into agronomic trait innovations of Sesamum Species. Plant Commun. 2024 Jan 8 5(1): 100729. Epub 2023 Oct 5.
1416	Aegle marmelos	Rutaceae	2023-10-02	Huang Y, He J, .., Xu Q, Pangenome analysis provides insight into the evolution of the orange subfamily and a key gene for citric acid accumulation in citrus fruits. Nat Genet. 2023 Nov 55(11): 1964-1975. Epub 2023 Oct 2.
1415	Citropsis gilletiana	Rutaceae	2023-10-02	Huang Y, He J, .., Xu Q, Pangenome analysis provides insight into the evolution of the orange subfamily and a key gene for citric acid accumulation in citrus fruits. Nat Genet. 2023 Nov 55(11): 1964-1975. Epub 2023 Oct 2.
1414	Citrus australasica	Rutaceae	2023-10-02	Huang Y, He J, .., Xu Q, Pangenome analysis provides insight into the evolution of the orange subfamily and a key gene for citric acid accumulation in citrus fruits. Nat Genet. 2023 Nov 55(11): 1964-1975. Epub 2023 Oct 2.
1413	Citrus linwuensis	Rutaceae	2023-10-02	Huang Y, He J, .., Xu Q, Pangenome analysis provides insight into the evolution of the orange subfamily and a key gene for citric acid accumulation in citrus fruits. Nat Genet. 2023 Nov 55(11): 1964-1975. Epub 2023 Oct 2.
1412	Citrus mangshanensis	Rutaceae	2023-10-02	Huang Y, He J, .., Xu Q, Pangenome analysis provides insight into the evolution of the orange subfamily and a key gene for citric acid accumulation in citrus fruits. Nat Genet. 2023 Nov 55(11): 1964-1975. Epub 2023 Oct 2.
1411	Luvunga scandens	Rutaceae	2023-10-02	Huang Y, He J, .., Xu Q, Pangenome analysis provides insight into the evolution of the orange subfamily and a key gene for citric acid accumulation in citrus fruits. Nat Genet. 2023 Nov 55(11): 1964-1975. Epub 2023 Oct 2.
1410	Isoetes sinensis	Isoetaceae	2023-09-30	Cui J, Zhu Y, .., Liang Z, Chromosome-level reference genome of tetraploid Isoetes sinensis provides insights into evolution and adaption of lycophytes. Gigascience. 2022 Dec 28 12: giad079. Epub 2023 Sep 30.
1409	Cornus wilsoniana	Cornaceae	2023-09-29	He Z, Chao H, .., Chen D, A chromosome-level genome assembly provides insights into Cornus wilsoniana evolution, oil biosynthesis and floral bud development. Hortic Res. 2023 Sep 29 10(11): uhad196. eCollection 2023 Nov.
1408	Fraxinus americana	Oleaceae	2023-09-29	Zhang H, Li Z, .., Zhang Z, The chromosome-level genome assembly of Fraxinus americana provides insights into the evolution of Oleaceae plants. Int J Biol Macromol. 2023 Dec 31 253(Pt 5): 127132. Epub 2023 Sep 29.
1407	Adenosma indiana	Plantaginaceae	2023-09-28	Huang H, Wang C, .., Wang Y, A chromosome-level reference genome of an aromatic medicinal plant Adenosma buchneroides. Sci Data. 2023 Sep 28 10(1): 660.
1406	Lactuca virosa	Asteraceae	2023-09-23	Xiong W, van Workum DM, .., Schranz ME, Genome assembly and analysis of Lactuca virosa: implications for lettuce breeding. G3 (Bethesda). 2023 Nov 1 13(11): jkad204.
1405	Balanophora fungosa	Balanophoraceae	2023-09-21	Chen X, Fang D, .., Liu H, Balanophora genomes display massively convergent evolution with other extreme holoparasites and provide novel insights into parasite-host interactions. Nat Plants. 2023 Oct 9(10): 1627-1642. Epub 2023 Sep 21.
1404	Balanophora subcupularis	Balanophoraceae	2023-09-21	Chen X, Fang D, .., Liu H, Balanophora genomes display massively convergent evolution with other extreme holoparasites and provide novel insights into parasite-host interactions. Nat Plants. 2023 Oct 9(10): 1627-1642. Epub 2023 Sep 21.
1403	Dalbergia cultrata	Fabaceae	2023-09-21	Huang P, Li C, .., Zheng Y, Chromosome-level genome assembly and population genetic analysis of a near-threatened rosewood species (Dalbergia cultrata Pierre Graham ex Benth) provide insights into its evolutionary and cold stress responses. Front Plant Sci. 2023 Sep 21 14: 1212967. eCollection 2023.
1402	Scurrula parasitica	Loranthaceae	2023-09-21	Chen X, Fang D, .., Liu H, Balanophora genomes display massively convergent evolution with other extreme holoparasites and provide novel insights into parasite-host interactions. Nat Plants. 2023 Oct 9(10): 1627-1642. Epub 2023 Sep 21.
1401	Selaginella kraussiana	Selaginellaceae	2023-09-15	Liu W, Cai G, .., Xu L, Genome and transcriptome of Selaginella kraussiana reveal evolution of root apical meristems in vascular plants. Curr Biol. 2023 Oct 9 33(19): 4085-4097.e5. Epub 2023 Sep 15.
1400	Chaenomeles speciosa	Rosaceae	2023-09-14	He S, Weng D, .., Mei Z, A Telomere-to-telomere Reference Genome Provides Genetic Insight into the Pentacyclic Triterpenoid Biosynthesis in Chaenomeles speciosa. Hortic Res. 2023 Sep 14 10(10): uhad183. eCollection 2023 Oct.
1399	Quercus rubra	Fagaceae	2023-09-14	Kapoor B, Jenkins J, .., Staton M, A haplotype-resolved chromosome-scale genome for Quercus rubra L. provides insights into the genetics of adaptive traits for red oak species. G3 (Bethesda). 2023 Nov 1 13(11): jkad209.
1398	Vitis x doaniana	Vitaceae	2023-09-14	Zou C, Sapkota S, .., Cadle-Davidson L, A Multi-Tiered Haplotype Strategy to Enhance Phased Assembly and Fine-Mapping of a Disease Resistance Locus. Plant Physiol. 2023 Nov 22 193(4): 2321-2336.
1397	Juglans cinerea	Juglandaceae	2023-09-13	Guzman-Torres CR, Trybulec E, .., Wegrzyn JL, Conserving a threatened North American walnut: a chromosome-scale reference genome for butternut (Juglans cinerea). G3 (Bethesda). 2024 Feb 7 14(2): jkad189.
1396	Hibiscus trionum	Malvaceae	2023-09-11	Koshimizu S, Masuda S, .., Arita M, Genome and transcriptome analyses reveal genes involved in the formation of fine ridges on petal epidermal cells in Hibiscus trionum. DNA Res. 2023 Oct 1 30(5): dsad019.
1395	Zantedeschia elliottiana	Araceae	2023-09-09	Wang Y, Yang T, .., Wei Z, Chromosome level genome assembly of colored calla lily (Zantedeschia elliottiana) Sci Data. 2023 Sep 9 10(1): 605.
1394	Aconitum vilmorinianum	Ranunculaceae	2023-09-08	Zhao D, Zhang Y, .., Cun Y, Multi-omics analysis reveals the evolutionary origin of diterpenoid alkaloid biosynthesis pathways in Aconitum. J Integr Plant Biol. 2023 Oct 65(10): 2320-2335.
1393	Capsicum frutescens	Solanaceae	2023-09-07	Liu F, Zhao J, .., Zou X, Genomes of cultivated and wild Capsicum species provide insights into pepper domestication and population differentiation. Nat Commun. 2023 Sep 7 14(1): 5487.
1392	Capsicum pubescens	Solanaceae	2023-09-07	Liu F, Zhao J, .., Zou X, Genomes of cultivated and wild Capsicum species provide insights into pepper domestication and population differentiation. Nat Commun. 2023 Sep 7 14(1): 5487.
1391	Saussurea involucrata	Asteraceae	2023-09-05	Sun Y, Zhang A, .., Wang H, Genome assembly of the snow lotus species Saussurea involucrata provides insights into acacetin and rutin biosynthesis and tolerance to an alpine environment. Hortic Res. 2023 Sep 5 10(10): uhad180. eCollection 2023 Oct.
1390	Phyllanthus emblica	Phyllanthaceae	2023-09-01	Mahajan S, Bisht MS, .., Sharma VK, Genome of Phyllanthus emblica: the medicinal plant Amla with super antioxidant properties. Front Plant Sci. 2023 Sep 1 14: 1210078. eCollection 2023.
1389	Vitis labrusca	Vitaceae	2023-08-31	Li B and Gschwend AR, Vitis labrusca genome assembly reveals diversification between wild and cultivated grapevine genomes. Front Plant Sci. 2023 Aug 31 14: 1234130. eCollection 2023.
1388	Malus fusca	Rosaceae	2023-08-28	Mansfeld BN, Yocca A, .., Gottschalk C, A haplotype resolved chromosome-scale assembly of North American wild apple Malus fusca and comparative genomics of the fire blight Mfu10 locus. Plant J. 2023 Nov 116(4): 989-1002. Epub 2023 Aug 28.
1387	Rheum officinale	Polygonaceae	2023-08-26	Zhang H, He Q, .., Du H, The haplotype-resolved genome assembly of autotetraploid rhubarb Rheum officinale provides insights into the genome evolution and massive accumulation of anthraquinones. Plant Commun. 2024 Jan 8 5(1): 100677. Epub 2023 Aug 26.
1386	Cenchrus alopecuroides	Poaceae	2023-08-23	Teng K, Guo Q, .., Fan X, Chromosome-level reference genome assembly provides insights into the evolution of Pennisetum alopecuroides. Front Plant Sci. 2023 Aug 23 14: 1195479. eCollection 2023.
1385	Rheum tanguticum	Polygonaceae	2023-08-23	Li Y, Wang Z, .., Yang Y, A chromosome-scale Rhubarb (Rheum tanguticum) genome assembly provides insights into the evolution of anthraquinone biosynthesis. Commun Biol. 2023 Aug 23 6(1): 867.
1384	Sophora flavescens	Fabaceae	2023-08-22	Kang YJ, Park H, .., Kwak M, Sophora genomes provide insight into the evolution of alkaloid metabolites along with small-scale gene duplication. BMC Genomics. 2023 Aug 22 24(1): 475.
1383	Sophora koreensis	Fabaceae	2023-08-22	Kang YJ, Park H, .., Kwak M, Sophora genomes provide insight into the evolution of alkaloid metabolites along with small-scale gene duplication. BMC Genomics. 2023 Aug 22 24(1): 475.
1382	Chloris gayana	Poaceae	2023-08-18	Maybery-Reupert K, Isenegger D, .., Cogan N, Development of genomic resources for Rhodes Grass (Chloris gayana), draft genome and annotated variant discovery. Front Plant Sci. 2023 Sep 4 14: 1239290. eCollection 2023.
1381	Chloris virgata	Poaceae	2023-08-17	Ferreira LAI, de Oliveira RS Jr, .., Brunharo C, Evolution of ACCase-inhibitor resistance in Chloris virgata is conferred by a Trp2027-Cys mutation in the herbicide target site. Pest Manag Sci. 2023 Dec 79(12): 5220-5229. Epub 2023 Oct 5.
1380	Dalbergia sissoo	Fabaceae	2023-08-17	Sahu SK, Liu M, .., He C, Chromosome-scale genome of Indian rosewood (Dalbergia sissoo). Front Plant Sci. 2023 Aug 17 14: 1218515. eCollection 2023.
1379	Portulaca oleracea	Portulacaceae	2023-08-17	Wang X, Ma X, .., Zhang M, Gene duplications facilitate C4-CAM compatibility in common purslane. Plant Physiol. 2023 Nov 22 193(4): 2622-2639.
1378	Fagopyrum homotropicum	Polygonaceae	2023-08-10	Fawcett JA, Takeshima R, .., Yasui Y, Genome sequencing reveals the genetic architecture of heterostyly and domestication history of common buckwheat Nat Plants. 2023 Aug 9(8): 1236-1251. Epub 2023 Aug 10.
1377	Takakia lepidozioides	Takakiaceae	2023-08-09	Hu R, Li X, .., He Y, Adaptive evolution of the enigmatic Takakia now facing climate change in Tibet. Cell. 2023 Aug 17 186(17): 3558-3576.e17. Epub 2023 Aug 9.
1376	Dalbergia cochinchinensis	Fabaceae	2023-08-07	Hung TH, So T, .., MacKay JJ, Range-wide differential adaptation and genomic offset in critically endangered Asian rosewoods. Proc Natl Acad Sci U S A. 2023 Aug 15 120(33): e2301603120. Epub 2023 Aug 7.
1375	Dalbergia oliveri	Fabaceae	2023-08-07	Hung TH, So T, .., MacKay JJ, Range-wide differential adaptation and genomic offset in critically endangered Asian rosewoods. Proc Natl Acad Sci U S A. 2023 Aug 15 120(33): e2301603120. Epub 2023 Aug 7.
1374	Fragaria nipponica	Rosaceae	2023-08-03	Jin X, Du H, .., Zhu A, Haplotype-resolved genomes of wild octoploid progenitors illuminate genomic diversifications from wild relatives to cultivated strawberry. Nat Plants. 2023 Aug 9(8): 1252-1266. Epub 2023 Aug 3.
1373	Fragaria virginiana	Rosaceae	2023-08-03	Jin X, Du H, .., Zhu A, Haplotype-resolved genomes of wild octoploid progenitors illuminate genomic diversifications from wild relatives to cultivated strawberry. Nat Plants. 2023 Aug 9(8): 1252-1266. Epub 2023 Aug 3.
1372	Ochroma pyramidale	Malvaceae	2023-08-03	Sahu SK, Liu M, .., Liu H, Chromosome-scale genomes of commercial timber trees (Ochroma pyramidale, Mesua ferrea, and Tectona grandis). Sci Data. 2023 Aug 3 10(1): 512.
1371	Triticum monococcum	Poaceae	2023-08-02	Ahmed HI, Heuberger M, .., Krattinger SG, Einkorn genomics sheds light on history of the oldest domesticated wheat. Nature. 2023 Aug 620(7975): 830-838. Epub 2023 Aug 2.
1370	Prosopis alba	Fabaceae	2023-07-31	Kong W, .., Paterson AH, Genome and evolution of Prosopis alba Griseb. a drought and salinity tolerant tree legume crop for arid climates. Plants People Planet. 2023 July 31, Epub 2023 Jul 31.
1369	Robinia pseudoacacia	Fabaceae	2023-07-31	Wang Z, Zhang X, .., Ru D, Chromosome-level genome assembly and population genomics of Robinia pseudoacacia reveal the genetic basis for its wide cultivation. Commun Biol. 2023 Jul 31 6(1): 797.
1368	Hedera helix	Araliaceae	2023-07-26	Christenhusz MJM, Bell D, .., Twyford AD, The genome sequence of common ivy, Hedera helix L., 1753. Wellcome Open Res. 2023 Jul 26 8: 325. eCollection 2023.
1367	Tamarix chinensis	Tamaricaceae	2023-07-26	Liu JN, Fang H, .., Wu D, Genomic analyses provide insights into the evolution and salinity adaptation of halophyte Tamarix chinensis. Gigascience. 2022 Dec 28 12: giad053. Epub 2023 Jul 26.
1366	Ailanthus altissima	Simaroubaceae	2023-07-25	Schley RJ, Leitch IJ, .., Christenhusz MJM, The genome sequence of the tree of heaven, Ailanthus altissima (Mill.) Swingle, 1916. Wellcome Open Res. 2023 Jul 25 8: 321. eCollection 2023.
1365	Armoracia rusticana	Brassicaceae	2023-07-25	Shen F, Xu S, .., Lysak MA, The allotetraploid horseradish genome provides insights into subgenome diversification and formation of critical traits. Nat Commun. 2023 Jul 25 14(1): 4102.
1364	Citrullus amarus	Cucurbitaceae	2023-07-25	Wu S, Sun H, .., Fei Z, A Citrullus genus super-pangenome reveals extensive variations in wild and cultivated watermelons and sheds light on watermelon evolution and domestication. Plant Biotechnol J. 2023 Oct 21(10): 1926-1928. Epub 2023 Jul 25.
1363	Citrullus colocynthis	Cucurbitaceae	2023-07-25	Wu S, Sun H, .., Fei Z, A Citrullus genus super-pangenome reveals extensive variations in wild and cultivated watermelons and sheds light on watermelon evolution and domestication. Plant Biotechnol J. 2023 Oct 21(10): 1926-1928. Epub 2023 Jul 25.
1362	Citrullus mucosospermus	Cucurbitaceae	2023-07-25	Wu S, Sun H, .., Fei Z, A Citrullus genus super-pangenome reveals extensive variations in wild and cultivated watermelons and sheds light on watermelon evolution and domestication. Plant Biotechnol J. 2023 Oct 21(10): 1926-1928. Epub 2023 Jul 25.
1361	Sparganium stoloniferum	Typhaceae	2023-07-25	Zou Y, Wei Z, .., Xu X, Genomic analysis of the emergent aquatic plant Sparganium stoloniferum provides insights into its clonality, local adaptation and demographic history. Mol Ecol Resour. 2023 Nov 23(8): 1868-1879. Epub 2023 Jul 25.
1360	Lagerstroemia indica	Lythraceae	2023-07-21	Zhou Y, Zheng T, .., Zhang Q, Genome assembly and resequencing analyses provide new insights into the evolution and ornamental traits of crape myrtle. Hortic Res. 2023 Jul 21 10(9): uhad146. eCollection 2023 Sep.
1359	Prunus tenella	Rosaceae	2023-07-21	Qin Y, Zhao H, .., Li F, Chromosome-Level Genome Assembly and Population Genomic Analyses Reveal Geographic Variation and Population Genetic Structure of Prunus tenella. Int J Mol Sci. 2023 Jul 21 24(14): 11735.
1358	Rhododendron x pulchrum	Ericaceae	2023-07-21	Shen JS, Lan L, .., Jin SH, A haplotype-resolved genome for Rhododendron x pulchrum and the expression analysis of heat shock genes. J Syst Evol. 2024 May, 62(3): 489-504. Epub 2023 Jul 21.
1357	Vigna hirtella	Fabaceae	2023-07-20	Pootakham W, Sonthirod C, .., Tangphatsornruang S, Genome assemblies of Vigna reflexo-pilosa (creole bean) and its progenitors, Vigna hirtella and Vigna trinervia, revealed homoeolog expression bias and expression-level dominance in the allotetraploid. Gigascience. 2022 Dec 28 12: giad050. Epub 2023 Jul 20.
1356	Vigna reflexopilosa	Fabaceae	2023-07-20	Pootakham W, Sonthirod C, .., Tangphatsornruang S, Genome assemblies of Vigna reflexo-pilosa (creole bean) and its progenitors, Vigna hirtella and Vigna trinervia, revealed homoeolog expression bias and expression-level dominance in the allotetraploid. Gigascience. 2022 Dec 28 12: giad050. Epub 2023 Jul 20.
1355	Brasenia schreberi	Cabombaceae	2023-07-19	Lu B, Shi T, .., Chen J, Chromosome-level genome assembly of watershield (Brasenia schreberi). Sci Data. 2023 Jul 19 10(1): 467.
1354	Lonicera macranthoides	Caprifoliaceae	2023-07-14	Yin X, Xiang Y, .., Qi LW, Comparative genomics of the medicinal plants Lonicera macranthoides and L. japonica provides insight into genus genome evolution and hederagenin-based saponin biosynthesis. Plant Biotechnol J. 2023 Nov 21(11): 2209-2223. Epub 2023 Jul 14.
1353	Tiarella polyphylla	Saxifragaceae	2023-07-14	Liu L, Chen M, .., Li P, Phylogenomic and syntenic data demonstrate complex evolutionary processes in early radiation of the rosids. Mol Ecol Resour. 2023 Oct 23(7): 1673-1688. Epub 2023 Jul 14.
1352	Rhododendron vialii	Ericaceae	2023-07-12	Chang Y, Zhang R, .., Sun W, A haplotype-resolved genome assembly of Rhododendron vialii based on PacBio HiFi reads and Hi-C data. Sci Data. 2023 Jul 12 10(1): 451.
1351	Brassica gravinae	Brassicaceae	2023-07-11	Guerreiro R, Bonthala VS, .., Stich B, A genomic panel for studying C3-C4 intermediate photosynthesis in the Brassiceae tribe. Plant Cell Environ. 2023 Nov 46(11): 3611-3627. Epub 2023 Jul 11.
1350	Brassica repanda	Brassicaceae	2023-07-11	Guerreiro R, Bonthala VS, .., Stich B, A genomic panel for studying C3-C4 intermediate photosynthesis in the Brassiceae tribe. Plant Cell Environ. 2023 Nov 46(11): 3611-3627. Epub 2023 Jul 11.
1349	Brassica tournefortii	Brassicaceae	2023-07-11	Guerreiro R, Bonthala VS, .., Stich B, A genomic panel for studying C3-C4 intermediate photosynthesis in the Brassiceae tribe. Plant Cell Environ. 2023 Nov 46(11): 3611-3627. Epub 2023 Jul 11.
1348	Carrichtera annua	Brassicaceae	2023-07-11	Guerreiro R, Bonthala VS, .., Stich B, A genomic panel for studying C3-C4 intermediate photosynthesis in the Brassiceae tribe. Plant Cell Environ. 2023 Nov 46(11): 3611-3627. Epub 2023 Jul 11.
1347	Diplotaxis acris	Brassicaceae	2023-07-11	Guerreiro R, Bonthala VS, .., Stich B, A genomic panel for studying C3-C4 intermediate photosynthesis in the Brassiceae tribe. Plant Cell Environ. 2023 Nov 46(11): 3611-3627. Epub 2023 Jul 11.
1346	Diplotaxis erucoides	Brassicaceae	2023-07-11	Guerreiro R, Bonthala VS, .., Stich B, A genomic panel for studying C3-C4 intermediate photosynthesis in the Brassiceae tribe. Plant Cell Environ. 2023 Nov 46(11): 3611-3627. Epub 2023 Jul 11.
1345	Diplotaxis harra	Brassicaceae	2023-07-11	Guerreiro R, Bonthala VS, .., Stich B, A genomic panel for studying C3-C4 intermediate photosynthesis in the Brassiceae tribe. Plant Cell Environ. 2023 Nov 46(11): 3611-3627. Epub 2023 Jul 11.
1344	Diplotaxis muralis	Brassicaceae	2023-07-11	Guerreiro R, Bonthala VS, .., Stich B, A genomic panel for studying C3-C4 intermediate photosynthesis in the Brassiceae tribe. Plant Cell Environ. 2023 Nov 46(11): 3611-3627. Epub 2023 Jul 11.
1343	Diplotaxis tenuifolia	Brassicaceae	2023-07-11	Guerreiro R, Bonthala VS, .., Stich B, A genomic panel for studying C3-C4 intermediate photosynthesis in the Brassiceae tribe. Plant Cell Environ. 2023 Nov 46(11): 3611-3627. Epub 2023 Jul 11.
1342	Diplotaxis tenuisiliqua	Brassicaceae	2023-07-11	Guerreiro R, Bonthala VS, .., Stich B, A genomic panel for studying C3-C4 intermediate photosynthesis in the Brassiceae tribe. Plant Cell Environ. 2023 Nov 46(11): 3611-3627. Epub 2023 Jul 11.
1341	Diplotaxis viminea	Brassicaceae	2023-07-11	Guerreiro R, Bonthala VS, .., Stich B, A genomic panel for studying C3-C4 intermediate photosynthesis in the Brassiceae tribe. Plant Cell Environ. 2023 Nov 46(11): 3611-3627. Epub 2023 Jul 11.
1340	Eutrema japonicum	Brassicaceae	2023-07-11	Tanaka H, Hori T, .., Itoh T, Haplotype-resolved chromosomal-level assembly of wasabi (Eutrema japonicum) genome. Sci Data. 2023 Jul 11 10(1): 441.
1339	Moricandia nitens	Brassicaceae	2023-07-11	Guerreiro R, Bonthala VS, .., Stich B, A genomic panel for studying C3-C4 intermediate photosynthesis in the Brassiceae tribe. Plant Cell Environ. 2023 Nov 46(11): 3611-3627. Epub 2023 Jul 11.
1338	Moricandia sinaica	Brassicaceae	2023-07-11	Guerreiro R, Bonthala VS, .., Stich B, A genomic panel for studying C3-C4 intermediate photosynthesis in the Brassiceae tribe. Plant Cell Environ. 2023 Nov 46(11): 3611-3627. Epub 2023 Jul 11.
1337	Moricandia spinosa	Brassicaceae	2023-07-11	Guerreiro R, Bonthala VS, .., Stich B, A genomic panel for studying C3-C4 intermediate photosynthesis in the Brassiceae tribe. Plant Cell Environ. 2023 Nov 46(11): 3611-3627. Epub 2023 Jul 11.
1336	Moricandia suffruticosa	Brassicaceae	2023-07-11	Guerreiro R, Bonthala VS, .., Stich B, A genomic panel for studying C3-C4 intermediate photosynthesis in the Brassiceae tribe. Plant Cell Environ. 2023 Nov 46(11): 3611-3627. Epub 2023 Jul 11.
1335	Polygala tenuifolia	Polygalaceae	2023-07-11	Meng F, Chu T, .., Chen W, Genome Assembly of Polygala tenuifolia Provides Insights into Its Karyotype Evolution and Triterpenoid Saponin Biosynthesis. Hortic Res. 2023 Jul 11 10(9): uhad139. eCollection 2023 Sep.
1334	Heliophila variabilis	Brassicaceae	2023-07-10	Huang Y, Guo X, .., Lysak MA, The meso-octoploid Heliophila variabilis genome sheds a new light on the impact of polyploidization and diploidization on the diversity of the Cape flora. Plant J. 2023 Oct 116(2): 446-466. Epub 2023 Jul 26.
1333	Rheum nobile	Polygonaceae	2023-07-10	Feng T, Pucker B, .., Sun H, The genome of the glasshouse plant noble rhubarb (Rheum nobile) provides a window into alpine adaptation. Commun Biol. 2023 Jul 10 6(1): 706.
1332	Wurfbainia longiligularis	Zingiberaceae	2023-07-10	Yang P, Ling XY, .., Yang JF, Comparing genomes of Fructus Amomi-producing species reveals genetic basis of volatile terpenoid divergence. Plant Physiol. 2023 Sep 22 193(2): 1244-1262.
1331	Lavandula x intermedia	Lamiaceae	2023-07-03	Li J, Li H, .., Shi L, Decoupling subgenomes within hybrid lavandin provide new insights into speciation and monoterpenoid diversification of Lavandula. Plant Biotechnol J. 2023 Oct 21(10): 2084-2099. Epub 2023 Jul 3.
1330	Ormosia emarginata	Fabaceae	2023-06-29	Liu PP, .., Cao HL, Genome Assemblies of Two Ormosia Species: Gene Duplication Related to Their Evolutionary Adaptation. Agronomy. 2023, 13(7), 1757
1329	Ormosia semicastrata	Fabaceae	2023-06-29	Liu PP, .., Cao HL, Genome Assemblies of Two Ormosia Species: Gene Duplication Related to Their Evolutionary Adaptation. Agronomy. 2023, 13(7), 1757
1328	Lycopodium clavatum	Lycopodiaceae	2023-06-28	Yu JG, Tang JY, .., Xiang QP, The first homosporous lycophyte genome revealed the association between the recent dynamic accumulation of LTR-RTs and genome size variation. Plant Mol Biol. 2023 Aug 112(6): 325-340. Epub 2023 Jun 28.
1327	Metasequoia glyptostroboides	Cupressaceae	2023-06-28	Fu F, Song C, .., Cao F, The Metasequoia genome and evolutionary relationship among redwoods. Plant Commun. 2023 Nov 13 4(6): 100643. Epub 2023 Jun 28.
1326	Scilla litardierei	Asparagaceae	2023-06-28	Radosavljevic I, Krizanovic K, .., Jakse J, Towards the Investigation of the Adaptive Divergence in a Species of Exceptional Ecological Plasticity: Chromosome-Scale Genome Assembly of Chouardia litardierei (Hyacinthaceae). Int J Mol Sci. 2023 Jun 28 24(13): 10755.
1325	Poa infirma	Poaceae	2023-06-26	Benson CW, Sheltra MR, .., Huff DR, Homoeologous evolution of the allotetraploid genome of Poa annua L. BMC Genomics. 2023 Jun 26 24(1): 350.
1324	Poa supina	Poaceae	2023-06-26	Benson CW, Sheltra MR, .., Huff DR, Homoeologous evolution of the allotetraploid genome of Poa annua L. BMC Genomics. 2023 Jun 26 24(1): 350.
1323	Pterocarpus santalinus	Fabaceae	2023-06-26	Ghosh Dasgupta M, Senthilkumar S, .., Balasubramanian A, The draft genome reveals early duplication event in Pterocarpus santalinus: an endemic timber species. Planta. 2023 Jun 26 258(2): 27.
1322	Trapa incisa	Lythraceae	2023-06-24	Qu M, Fan X, .., Chen Y, Chromosome-level assemblies of cultivated water chestnut Trapa bicornis and its wild relative Trapa incisa. Sci Data. 2023 Jun 24 10(1): 407.
1321	Acorus gramineus	Acoraceae	2023-06-20	Ma L, Liu KW, .., Liu ZJ, Diploid and tetraploid genomes of Acorus and the evolution of monocots. Nat Commun. 2023 Jun 20 14(1): 3661.
1320	Murraya paniculata	Rutaceae	2023-06-20	Yang T, Yin X, .., Yang Y, Chromosome-level genome assembly of Murraya paniculata sheds light on biosynthesis of floral volatiles. BMC Biol. 2023 Jun 20 21(1): 142.
1319	Cyamopsis tetragonoloba	Fabaceae	2023-06-19	Gaikwad K, Ramakrishna G, .., Singh NK, The chromosome-scale genome assembly of cluster bean provides molecular insight into edible gum (galactomannan) biosynthesis family genes. Sci Rep. 2023 Jun 19 13(1): 9941.
1318	Juglans californica	Juglandaceae	2023-06-19	Fitz-Gibbon S, Mead A, .., Sork VL, Reference genome of California walnut, Juglans californica, and resemblance with other genomes in the order Fagales. J Hered. 2023 Aug 23 114(5): 570-579.
1317	Bougainvillea x buttiana	Nyctaginaceae	2023-06-13	Lan L, Zhao H, .., Wu Z, A high-quality Bougainvillea genome provides new insights into the evolutionary history and pigment biosynthetic pathways in the Caryophyllales. Hortic Res. 2023 Jun 13 10(8): uhad124. eCollection 2023 Aug.
1316	Chionographis japonica	Melanthiaceae	2023-06-13	Kuo YT, Camara AS, .., Houben A, Holocentromeres can consist of merely a few megabase-sized satellite arrays. Nat Commun. 2023 Jun 13 14(1): 3502.
1315	Thalia dealbata	Marantaceae	2023-06-13	Tang M, Huang J, .., Wang L, A near-complete genome assembly of Thalia dealbata Fraser (Marantaceae). Front Plant Sci. 2023 Jun 13 14: 1183361. eCollection 2023.
1314	Alpinia oxyphylla	Zingiberaceae	2023-06-08	Pan K, Dai S, .., Gao B, Chromosome-level genome and multi-omics analyses provide insights into the geo-herbalism properties of Alpinia oxyphylla. Front Plant Sci. 2023 Jun 8 14: 1161257. eCollection 2023.
1313	Silene latifolia	Caryophyllaceae	2023-06-07	Yue J, Krasovec M, .., Filatov DA, The origin and evolution of sex chromosomes, revealed by sequencing of the Silene latifolia female genome. Curr Biol. 2023 Jun 19 33(12): 2504-2514.e3. Epub 2023 Jun 7.
1312	Cenchrus fungigraminus	Poaceae	2023-06-03	Zheng H, Wang B, .., Lin Z, A near-complete genome assembly of the allotetrapolyploid Cenchrus fungigraminus (JUJUNCAO) provides insights into its evolution and C4 photosynthesis. Plant Commun. 2023 Sep 11 4(5): 100633. Epub 2023 Jun 3.
1311	Abelmoschus esculentus	Malvaceae	2023-06-02	Wang R, Li W, .., Xing L, The genome of okra (Abelmoschus esculentus) provides insights into its genome evolution and high nutrient content. Hortic Res. 2023 Jun 2 10(8): uhad120. eCollection 2023 Aug.
1310	Dittrichia graveolens	Asteraceae	2023-06-01	McEvoy SL, Lustenhouwer N, .., Meyer RS, Chromosome-level reference genome of stinkwort, Dittrichia graveolens (L.) Greuter: a resource for studies on invasion, range expansion, and evolutionary adaptation under global change. J Hered. 2023 Aug 23 114(5): 561-569.
1309	Santalum yasi	Santalaceae	2023-06-01	Hong Z, Peng D, .., Wu Z, Chromosome-level genome assemblies from two sandalwood species provide insights into the evolution of the Santalales. Commun Biol. 2023 Jun 1 6(1): 587.
1308	Solanum rostratum	Solanaceae	2023-06-01	Zhang Y, Guo W, .., Zhang G, Chromosome-level genome assembly and annotation of the prickly nightshade Solanum rostratum Dunal. Sci Data. 2023 Jun 1 10(1): 341.
1307	Actinidia hemsleyana	Actinidiaceae	2023-05-31	Yu X, Qin M, .., Yao X, Genomic analyses reveal dead-end hybridization between two deeply divergent kiwifruit species rather than homoploid hybrid speciation. Plant J. 2023 Sep 115(6): 1528-1543. Epub 2023 Jun 12.
1306	Actinidia zhejiangensis	Actinidiaceae	2023-05-31	Yu X, Qin M, .., Yao X, Genomic analyses reveal dead-end hybridization between two deeply divergent kiwifruit species rather than homoploid hybrid speciation. Plant J. 2023 Sep 115(6): 1528-1543. Epub 2023 Jun 12.
1305	Melilotus officinalis	Fabaceae	2023-05-31	He Q, Li Z, .., Zhan Q, Chromosome-scale assembly and analysis of Melilotus officinalis genome for SSR development and nodulation genes analysis. Plant Genome. 2023 Sep 16(3): e20345. Epub 2023 May 31.
1304	Anisodus stramoniifolius	Solanaceae	2023-05-25	Wu Y, Li D, .., Huang S, Phylogenomic discovery of deleterious mutations facilitates hybrid potato breeding. Cell. 2023 May 25 186(11): 2313-2328.e15. Epub 2023 May 4.
1303	Datura innoxia	Solanaceae	2023-05-25	Wu Y, Li D, .., Huang S, Phylogenomic discovery of deleterious mutations facilitates hybrid potato breeding. Cell. 2023 May 25 186(11): 2313-2328.e15. Epub 2023 May 4.
1302	Lycianthes biflora	Solanaceae	2023-05-25	Wu Y, Li D, .., Huang S, Phylogenomic discovery of deleterious mutations facilitates hybrid potato breeding. Cell. 2023 May 25 186(11): 2313-2328.e15. Epub 2023 May 4.
1301	Nicandra physalodes	Solanaceae	2023-05-25	Wu Y, Li D, .., Huang S, Phylogenomic discovery of deleterious mutations facilitates hybrid potato breeding. Cell. 2023 May 25 186(11): 2313-2328.e15. Epub 2023 May 4.
1300	Nicotiana longiflora	Solanaceae	2023-05-25	Wu Y, Li D, .., Huang S, Phylogenomic discovery of deleterious mutations facilitates hybrid potato breeding. Cell. 2023 May 25 186(11): 2313-2328.e15. Epub 2023 May 4.
1299	Physalis angulata	Solanaceae	2023-05-25	Wu Y, Li D, .., Huang S, Phylogenomic discovery of deleterious mutations facilitates hybrid potato breeding. Cell. 2023 May 25 186(11): 2313-2328.e15. Epub 2023 May 4.
1298	Plantago major	Plantaginaceae	2023-05-25	Lyu S, Mei Q, .., Deng S, Genome assembly of the pioneer species Plantago major L. (Plantaginaceae) provides insight into its global distribution and adaptation to metal-contaminated soil. DNA Res. 2023 Aug 1 30(4): dsad013.
1297	Solanum americanum	Solanaceae	2023-05-25	Wu Y, Li D, .., Huang S, Phylogenomic discovery of deleterious mutations facilitates hybrid potato breeding. Cell. 2023 May 25 186(11): 2313-2328.e15. Epub 2023 May 4.
1296	Solanum atropurpureum	Solanaceae	2023-05-25	Wu Y, Li D, .., Huang S, Phylogenomic discovery of deleterious mutations facilitates hybrid potato breeding. Cell. 2023 May 25 186(11): 2313-2328.e15. Epub 2023 May 4.
1295	Solanum capsicoides	Solanaceae	2023-05-25	Wu Y, Li D, .., Huang S, Phylogenomic discovery of deleterious mutations facilitates hybrid potato breeding. Cell. 2023 May 25 186(11): 2313-2328.e15. Epub 2023 May 4.
1294	Solanum dulcamara	Solanaceae	2023-05-25	Wu Y, Li D, .., Huang S, Phylogenomic discovery of deleterious mutations facilitates hybrid potato breeding. Cell. 2023 May 25 186(11): 2313-2328.e15. Epub 2023 May 4.
1293	Solanum erianthum	Solanaceae	2023-05-25	Wu Y, Li D, .., Huang S, Phylogenomic discovery of deleterious mutations facilitates hybrid potato breeding. Cell. 2023 May 25 186(11): 2313-2328.e15. Epub 2023 May 4.
1292	Solanum laciniatum	Solanaceae	2023-05-25	Wu Y, Li D, .., Huang S, Phylogenomic discovery of deleterious mutations facilitates hybrid potato breeding. Cell. 2023 May 25 186(11): 2313-2328.e15. Epub 2023 May 4.
1291	Solanum lyratum	Solanaceae	2023-05-25	Wu Y, Li D, .., Huang S, Phylogenomic discovery of deleterious mutations facilitates hybrid potato breeding. Cell. 2023 May 25 186(11): 2313-2328.e15. Epub 2023 May 4.
1290	Solanum macrocarpon	Solanaceae	2023-05-25	Wu Y, Li D, .., Huang S, Phylogenomic discovery of deleterious mutations facilitates hybrid potato breeding. Cell. 2023 May 25 186(11): 2313-2328.e15. Epub 2023 May 4.
1289	Solanum mammosum	Solanaceae	2023-05-25	Wu Y, Li D, .., Huang S, Phylogenomic discovery of deleterious mutations facilitates hybrid potato breeding. Cell. 2023 May 25 186(11): 2313-2328.e15. Epub 2023 May 4.
1288	Solanum ochranthum	Solanaceae	2023-05-25	Wu Y, Li D, .., Huang S, Phylogenomic discovery of deleterious mutations facilitates hybrid potato breeding. Cell. 2023 May 25 186(11): 2313-2328.e15. Epub 2023 May 4.
1287	Solanum pseudocapsicum	Solanaceae	2023-05-25	Wu Y, Li D, .., Huang S, Phylogenomic discovery of deleterious mutations facilitates hybrid potato breeding. Cell. 2023 May 25 186(11): 2313-2328.e15. Epub 2023 May 4.
1286	Solanum retroflexum	Solanaceae	2023-05-25	Wu Y, Li D, .., Huang S, Phylogenomic discovery of deleterious mutations facilitates hybrid potato breeding. Cell. 2023 May 25 186(11): 2313-2328.e15. Epub 2023 May 4.
1285	Solanum scabrum	Solanaceae	2023-05-25	Wu Y, Li D, .., Huang S, Phylogenomic discovery of deleterious mutations facilitates hybrid potato breeding. Cell. 2023 May 25 186(11): 2313-2328.e15. Epub 2023 May 4.
1284	Solanum seaforthianum	Solanaceae	2023-05-25	Wu Y, Li D, .., Huang S, Phylogenomic discovery of deleterious mutations facilitates hybrid potato breeding. Cell. 2023 May 25 186(11): 2313-2328.e15. Epub 2023 May 4.
1283	Solanum septemlobum	Solanaceae	2023-05-25	Wu Y, Li D, .., Huang S, Phylogenomic discovery of deleterious mutations facilitates hybrid potato breeding. Cell. 2023 May 25 186(11): 2313-2328.e15. Epub 2023 May 4.
1282	Solanum sisymbriifolium	Solanaceae	2023-05-25	Wu Y, Li D, .., Huang S, Phylogenomic discovery of deleterious mutations facilitates hybrid potato breeding. Cell. 2023 May 25 186(11): 2313-2328.e15. Epub 2023 May 4.
1281	Solanum spirale	Solanaceae	2023-05-25	Wu Y, Li D, .., Huang S, Phylogenomic discovery of deleterious mutations facilitates hybrid potato breeding. Cell. 2023 May 25 186(11): 2313-2328.e15. Epub 2023 May 4.
1280	Solanum stramoniifolium	Solanaceae	2023-05-25	Wu Y, Li D, .., Huang S, Phylogenomic discovery of deleterious mutations facilitates hybrid potato breeding. Cell. 2023 May 25 186(11): 2313-2328.e15. Epub 2023 May 4.
1279	Solanum torvum	Solanaceae	2023-05-25	Wu Y, Li D, .., Huang S, Phylogenomic discovery of deleterious mutations facilitates hybrid potato breeding. Cell. 2023 May 25 186(11): 2313-2328.e15. Epub 2023 May 4.
1278	Solanum viarum	Solanaceae	2023-05-25	Wu Y, Li D, .., Huang S, Phylogenomic discovery of deleterious mutations facilitates hybrid potato breeding. Cell. 2023 May 25 186(11): 2313-2328.e15. Epub 2023 May 4.
1277	Solanum wrightii	Solanaceae	2023-05-25	Wu Y, Li D, .., Huang S, Phylogenomic discovery of deleterious mutations facilitates hybrid potato breeding. Cell. 2023 May 25 186(11): 2313-2328.e15. Epub 2023 May 4.
1276	Tubocapsicum anomalum	Solanaceae	2023-05-25	Wu Y, Li D, .., Huang S, Phylogenomic discovery of deleterious mutations facilitates hybrid potato breeding. Cell. 2023 May 25 186(11): 2313-2328.e15. Epub 2023 May 4.
1275	Prunus mongolica	Rosaceae	2023-05-23	Zhu Q, Wang Y, .., Liang W, Chromosome-level genome assembly of an endangered plant Prunus mongolica using PacBio and Hi-C technologies. DNA Res. 2023 Aug 1 30(4): dsad012.
1274	Platycarya strobilacea	Juglandaceae	2023-05-22	Cao Y, Almeida-Silva F, .., Zhang DY, Genomic Insights into Adaptation to Karst Limestone and Incipient Speciation in East Asian Platycarya spp. (Juglandaceae). Mol Biol Evol. 2023 Jun 1 40(6): msad121.
1273	Apocynum pictum	Apocynaceae	2023-05-19	Gao G, Abubakar AS, .., Zhu A, Comparative genome and metabolome analyses uncover the evolution and flavonoid biosynthesis between Apocynum venetum and Apocynum hendersonii. iScience. 2023 Apr 28 26(5): 106772. eCollection 2023 May 19.
1272	Apocynum venetum	Apocynaceae	2023-05-19	Gao G, Abubakar AS, .., Zhu A, Comparative genome and metabolome analyses uncover the evolution and flavonoid biosynthesis between Apocynum venetum and Apocynum hendersonii. iScience. 2023 Apr 28 26(5): 106772. eCollection 2023 May 19.
1271	Chenopodium watsonii	Amaranthaceae	2023-05-17	Young LA, Maughan PJ, .., Jellen EN, A chromosome-scale reference of Chenopodium watsonii helps elucidate relationships within the North American A-genome Chenopodium species and with quinoa. Plant Genome. 2023 Sep 16(3): e20349. Epub 2023 May 17.
1270	Typha angustifolia	Typhaceae	2023-05-17	Liao Y, Zhao S, .., Chen L, Chromosome-level genome and high nitrogen stress response of the widespread and ecologically important wetland plant Typha angustifolia. Front Plant Sci. 2023 May 17 14: 1138498. eCollection 2023.
1269	Cuscuta epithymum	Convolvulaceae	2023-05-16	Neumann P, Oliveira L, .., Macas J, Disruption of the standard kinetochore in holocentric Cuscuta species. Proc Natl Acad Sci U S A. 2023 May 23 120(21): e2300877120. Epub 2023 May 16.
1268	Cuscuta europaea	Convolvulaceae	2023-05-16	Neumann P, Oliveira L, .., Macas J, Disruption of the standard kinetochore in holocentric Cuscuta species. Proc Natl Acad Sci U S A. 2023 May 23 120(21): e2300877120. Epub 2023 May 16.
1267	Bothriochloa decipiens	Poaceae	2023-05-12	De Silva NP, Lee C, .., Hodgins KA, Genome assembly of an Australian native grass species reveals a recent whole-genome duplication and biased gene retention of genes involved in stress response. Gigascience. 2022 Dec 28 12: giad034. Epub 2023 May 12.
1266	Diospyros kaki	Ebenaceae	2023-05-11	Li H, Sun P, .., Fu J, Allele-aware chromosome-level genome assembly of the autohexaploid Diospyros kaki Thunb. Sci Data. 2023 May 11 10(1): 270.
1265	Elettaria cardamomum	Zingiberaceae	2023-05-10	Gaikwad AB, Kumari R, .., Bhat KV, Small cardamom genome: development and utilization of microsatellite markers from a draft genome sequence of Elettaria cardamomum Maton. Front Plant Sci. 2023 May 10 14: 1161499. eCollection 2023.
1264	Prunus cerasus	Rosaceae	2023-05-10	Goeckeritz CZ, Rhoades KE, .., Hollender CA, Genome of tetraploid sour cherry (Prunus cerasus L.) Montmorency identifies three distinct ancestral Prunus genomes. Hortic Res. 2023 May 10 10(7): uhad097. eCollection 2023 Jun.
1263	Coriaria nepalensis	Coriariaceae	2023-05-09	Zhao SW, Guo JF, .., Mao JF, Haplotype-resolved genome assembly of Coriaria nepalensis a non-legume nitrogen-fixing shrub. Sci Data. 2023 May 9 10(1): 259.
1262	Helichrysum umbraculigerum	Asteraceae	2023-05-01	Berman P, de Haro LA, .., Aharoni A, Parallel evolution of cannabinoid biosynthesis. Nat Plants. 2023 May 9(5): 817-831. Epub 2023 May 1.
1261	Eucalyptus urophylla x grandis	Myrtaceae	2023-04-28	Shen C, Li L, .., Guo K, E. urophylla x E. grandis high-quality genome and comparative genomics provide insights on evolution and diversification of eucalyptus. BMC Genomics. 2023 Apr 28 24(1): 223.
1260	Castanopsis purpurella	Fagaceae	2023-04-25	Huang WC, Liao B, .., Xia H, A chromosome-scale genome assembly of Castanopsis hystrix provides new insights into the evolution and adaptation of Fagaceae species. Front Plant Sci. 2023 Apr 25 14: 1174972. eCollection 2023.
1259	Solanum arcanum	Solanaceae	2023-04-19	Jiang L, Ling J, .., Xie B, Chromosome-scale genome assembly-assisted identification of Mi-9 gene in Solanum arcanum accession LA2157, conferring heat-stable resistance to Meloidogyne incognita. Plant Biotechnol J. 2023 Jul 21(7): 1496-1509. Epub 2023 Apr 19.
1258	Anisodus acutangulus	Solanaceae	2023-04-17	Wang YJ, Tain T, .., Huang SX, Genomic and structural basis for evolution of tropane alkaloid biosynthesis. Proc Natl Acad Sci U S A. 2023 Apr 25 120(17): e2302448120. Epub 2023 Apr 17.
1257	Erythroxylum novogranatense	Erythroxylaceae	2023-04-17	Wang YJ, Tain T, .., Huang SX, Genomic and structural basis for evolution of tropane alkaloid biosynthesis. Proc Natl Acad Sci U S A. 2023 Apr 25 120(17): e2302448120. Epub 2023 Apr 17.
1256	Vigna stipulacea	Fabaceae	2023-04-17	Takahashi Y, Sakai H, .., Tomooka N, Domesticating Vigna stipulacea: Chromosome-Level genome assembly reveals VsPSAT1 as a candidate gene decreasing hard-seededness. Front Plant Sci. 2023 Apr 17 14: 1119625. eCollection 2023.
1255	Scaevola taccada	Goodeniaceae	2023-04-16	Li S, Mao X, .., Shi S, Chromosomal-Scale Genome Assemblies ofTwo Coastal Plant Species, Scaevola taccada and S. hainanensis - Insight into Adaptation Outside of the Common Range. Int J Mol Sci. 2023 Apr 16 24(8): 7355.
1254	Nepenthes mirabilis	Nepenthaceae	2023-04-14	Gao Y, Liao HB, .., Cao HL, Draft genome and transcriptome of Nepenthes mirabilis, a carnivorous plant in China. BMC Genom Data. 2023 Apr 14 24(1): 21.
1253	Chrysanthemum x morifolium	Asteraceae	2023-04-11	Song A, Su J, .., Chen F, Analyses of a chromosome-scale genome assembly reveal the origin and evolution of cultivated chrysanthemum. Nat Commun. 2023 Apr 11 14(1): 2021.
1252	Prunus pusilliflora	Rosaceae	2023-04-10	Jiu S, Chen B, .., Zhang C, Chromosome-scale genome assembly of Prunus pusilliflora provides novel insights into genome evolution, disease resistance, and dormancy release in Cerasus L. Hortic Res. 2023 Apr 10 10(5): uhad062. eCollection 2023 May.
1251	Solanum chmielewskii	Solanaceae	2023-04-06	Li N, He Q, .., Yu Q, Super-pangenome analyses highlight genomic diversity and structural variation across wild and cultivated tomato species. Nat Genet. 2023 May 55(5): 852-860. Epub 2023 Apr 6.
1250	Solanum corneliomulleri	Solanaceae	2023-04-06	Li N, He Q, .., Yu Q, Super-pangenome analyses highlight genomic diversity and structural variation across wild and cultivated tomato species. Nat Genet. 2023 May 55(5): 852-860. Epub 2023 Apr 6.
1249	Solanum neorickii	Solanaceae	2023-04-06	Li N, He Q, .., Yu Q, Super-pangenome analyses highlight genomic diversity and structural variation across wild and cultivated tomato species. Nat Genet. 2023 May 55(5): 852-860. Epub 2023 Apr 6.
1248	Solanum peruvianum	Solanaceae	2023-04-06	Li N, He Q, .., Yu Q, Super-pangenome analyses highlight genomic diversity and structural variation across wild and cultivated tomato species. Nat Genet. 2023 May 55(5): 852-860. Epub 2023 Apr 6.
1247	Tagetes erecta	Asteraceae	2023-04-05	Qi X, .., Deng Y, Chromosome-scale genome assembly of marigold (Tagetes erecta L.): an ornamental plant and feedstock for industrial lutein production. Hortic Plant J. 2023 Apr, 9(6): 1119-1130
1246	Antirrhinum hispanicum	Plantaginaceae	2023-04-04	Zhu S, Zhang Y, .., Xue Y, The snapdragon genomes reveal the evolutionary dynamics of the S locus supergene. Mol Biol Evol. 2023 Apr 4 40(4): msad080.
1245	Antirrhinum linkianum	Plantaginaceae	2023-04-04	Zhu S, Zhang Y, .., Xue Y, The snapdragon genomes reveal the evolutionary dynamics of the S locus supergene. Mol Biol Evol. 2023 Apr 4 40(4): msad080.
1244	Misopates orontium	Plantaginaceae	2023-04-04	Zhu S, Zhang Y, .., Xue Y, The snapdragon genomes reveal the evolutionary dynamics of the S locus supergene. Mol Biol Evol. 2023 Apr 4 40(4): msad080.
1243	Przewalskia tangutica	Solanaceae	2023-04-04	Wu Y, Yang J, .., Liu J, The genome sequence and demographic history of Przewalskia tangutica (Solanaceae), an endangered alpine plant on the Qinghai-Tibet Plateau. DNA Res. 2023 Apr 1 30(2): dsad005.
1242	Citrus australis	Rutaceae	2023-04-03	Nakandala U, Masouleh AK, .., Henry RJ, Haplotype resolved chromosome level genome assembly of Citrus australis reveals disease resistance and other citrus specific genes. Hortic Res. 2023 Apr 3 10(5): uhad058. eCollection 2023 May.
1241	Poa pratensis	Poaceae	2023-04-01	Phillips AR, Seetharam AS, .., Ross-Ibarra J, A happy accident: a novel turfgrass reference genome. G3 (Bethesda). 2023 Jun 1 13(6): jkad073.
1240	Zygophyllum mongolicum	Zygophyllaceae	2023-03-31	Liu B, Zhao X, .., Yang P, Chromosome-level genome assembly of the endangered plant Tetraena mongolica. DNA Res. 2023 Apr 1 30(2): dsad004.
1239	Tripidium rufipilum	Poaceae	2023-03-30	Wang T, Wang B, .., Zhang J, A complete gap-free diploid genome in Saccharum complex and the genomic footprints of evolution in the highly polyploid Saccharum genus. Nat Plants. 2023 Apr 9(4): 554-571. Epub 2023 Mar 30.
1238	Citrus polytrifolia	Rutaceae	2023-03-29	Zhang S, Chen J, .., Yang W, Insights into identifying resistance genes for cold and disease stresses through chromosome-level reference genome analyses of Poncirus polyandra. Genomics. 2023 May 115(3): 110617. Epub 2023 Mar 30.
1237	Lactuca saligna	Asteraceae	2023-03-29	Xiong W, Berke L, .., Schranz ME, The genome of Lactuca saligna, a wild relative of lettuce, provides insight into non-host resistance to the downy mildew Bremia lactucae. Plant J. 2023 Jul 115(1): 108-126. Epub 2023 Apr 21.
1236	Ambrosia artemisiifolia	Asteraceae	2023-03-27	Battlay P, Wilson J, .., Hodgins KA, Large haploblocks underlie rapid adaptation in the invasive weed Ambrosia artemisiifolia. Nat Commun. 2023 Mar 27 14(1): 1717.
1235	Bromus tectorum	Poaceae	2023-03-27	Revolinski SR, Maughan PJ, .., Burke IC, Preadapted to adapt: underpinnings of adaptive plasticity revealed by the downy brome genome. Commun Biol. 2023 Mar 27 6(1): 326.
1234	Casuarina cunninghamiana	Casuarinaceae	2023-03-27	Zhang Y, Wei Y, .., Gu L, Chromosome-scale de novo genome assembly and annotation of three representative Casuarina species: C. equisetifolia, C. glauca, and C. cunninghamiana. Plant J. 2023 Jun 114(6): 1490-1505. Epub 2023 Apr 6.
1233	Alnus rubra	Betulaceae	2023-03-26	Hixson KK, Fajardo DA, .., Bell CJ, Annotated genome sequence of a fast-growing diploid clone of red alder (Alnus rubra Bong.). G3 (Bethesda). 2023 Jun 1 13(6): jkad060.
1232	Quillaja saponaria	Quillajaceae	2023-03-24	Reed J, Orme A, .., Osbourn A, Elucidation of the pathway for biosynthesis of saponin adjuvants from the soapbark tree. Science. 2023 Mar 24 379(6638): 1252-1264. Epub 2023 Mar 23.
1231	Rhododendron irroratum	Ericaceae	2023-03-21	Wu X, Zhang L, .., Wang J, Evolutionary history of two evergreen Rhododendron species as revealed by chromosome-level genome assembly. Front Plant Sci. 2023 Mar 21 14: 1123707. eCollection 2023.
1230	Costus lasius	Costaceae	2023-03-16	Harencar J, Vargas OM, .., Kay KM, Genome assemblies and comparison of two neotropical spiral gingers: Costus pulverulentus and C. lasius. J Hered. 2023 May 25 114(3): 286-293.
1229	Costus pulverulentus	Costaceae	2023-03-16	Harencar J, Vargas OM, .., Kay KM, Genome assemblies and comparison of two neotropical spiral gingers: Costus pulverulentus and C. lasius. J Hered. 2023 May 25 114(3): 286-293.
1228	Atropa belladonna	Solanaceae	2023-03-15	Zhang F, Qiu F, .., Liao Z, Revealing evolution of tropane alkaloid biosynthesis by analyzing two genomes in the Solanaceae family. Nat Commun. 2023 Mar 15 14(1): 1446.
1227	Reynoutria multiflora	Polygonaceae	2023-03-15	Zhao Y, Yang Z, .., Peng H, The first chromosome-level Fallopia multiflora genome assembly provides insights into stilbene biosynthesis. Hortic Res. 2023 Mar 15 10(5): uhad047. eCollection 2023 May.
1226	Torreya grandis	Taxaceae	2023-03-10	Lou H, Song L, .., Wu J, The Torreya grandis genome illuminates the origin and evolution of gymnosperm-specific sciadonic acid biosynthesis. Nat Commun. 2023 Mar 10 14(1): 1315.
1225	Lindera megaphylla	Lauraceae	2023-03-08	Tian XC, Guo JF, .., Lin J, Unique gene duplications and conserved microsynteny potentially associated with resistance to wood decay in the Lauraceae. Front Plant Sci. 2023 Mar 8 14: 1122549. eCollection 2023.
1224	Vicia faba	Fabaceae	2023-03-08	Jayakodi M, Golicz AA, .., Andersen SU, The giant diploid faba genome unlocks variation in a global protein crop. Nature. 2023 Mar 615(7953): 652-659. Epub 2023 Mar 8.
1223	Actinidia arguta	Actinidiaceae	2023-03-06	Akagi T, Varkonyi-Gasic E, .., Kataoka I, Recurrent neo-sex chromosome evolution in kiwifruit. Nat Plants. 2023 Mar 9(3): 393-402. Epub 2023 Mar 6.
1222	Actinidia polygama	Actinidiaceae	2023-03-06	Akagi T, Varkonyi-Gasic E, .., Kataoka I, Recurrent neo-sex chromosome evolution in kiwifruit. Nat Plants. 2023 Mar 9(3): 393-402. Epub 2023 Mar 6.
1221	Actinidia rufa	Actinidiaceae	2023-03-06	Akagi T, Varkonyi-Gasic E, .., Kataoka I, Recurrent neo-sex chromosome evolution in kiwifruit. Nat Plants. 2023 Mar 9(3): 393-402. Epub 2023 Mar 6.
1220	Petrea volubilis	Verbenaceae	2023-03-03	Hamilton JP, Vaillancourt B, .., Buell CR, Chromosome-scale assembly of the Verbenaceae species Queen's Wreath (Petrea volubilis L.). BMC Genom Data. 2023 Mar 3 24(1): 14.
1219	Tetrastigma hemsleyanum	Vitaceae	2023-03-02	Zhu S, Zhang X, .., Qiu Y, Chromosome-level reference genome of Tetrastigma hemsleyanum (Vitaceae) provides insights into genomic evolution and the biosynthesis of phenylpropanoids and flavonoids. Plant J. 2023 May 114(4): 805-823. Epub 2023 Mar 22.
1218	Commiphora wightii	Burseraceae	2023-02-28	Banerjee RP, Tiwari GJ, .., Barik SK, De Novo Hybrid Assembled Draft Genome of Commiphora wightii (Arnott) Bhandari Reveals Key Enzymes Involved in Phytosterol Biosynthesis. Life (Basel). 2023 Feb 28 13(3): 662.
1217	Annona cherimola	Annonaceae	2023-02-21	Talavera A, .., Bombarely A, Genomics in neglected and underutilized fruit crops: A chromosome-scale genome sequence of cherimoya (Annona cherimola). Plants People Planet. 2023: 1-16
1216	Cymbidium crassifolium	Orchidaceae	2023-02-21	Fan W, He ZS, .., Li DZ, High-quality Cymbidium mannii genome and multifaceted regulation of crassulacean acid metabolism in epiphytes. Plant Commun. 2023 Sep 11 4(5): 100564. Epub 2023 Feb 21.
1215	Cyperus esculentus	Cyperaceae	2023-02-21	Zhao X, Yi L, .., Lu Z, Chromosome-scale genome assembly of the yellow nutsedge (Cyperus esculentus). Genome Biol Evol. 2023 Mar 3 15(3): evad027.
1214	Musa beccarii	Musaceae	2023-02-21	Wang ZF, Rouard M, .., Ge XJ, Genome assembly of Musa beccarii shows extensive chromosomal rearrangements and genome expansion during evolution of Musaceae genomes. Gigascience. 2022 Dec 28 12: giad005. Epub 2023 Feb 21.
1213	Oldenlandia corymbosa	Rubiaceae	2023-02-21	Julca I, Mutwil-Anderwald D, .., Mutwil M, Genomic, transcriptomic, and metabolomic analysis of Oldenlandia corymbosa reveals the biosynthesis and mode of action of anti-cancer metabolites. J Integr Plant Biol. 2023 Jun 65(6): 1442-1466. Epub 2023 Apr 4.
1212	Acacia pachyceras	Fabaceae	2023-02-16	Habibi N, Al Salameen F, .., Doaij B, Genome survey and genetic characterization of Acacia pachyceras O. Schwartz. Front Plant Sci. 2023 Feb 16 14: 1062401. eCollection 2023.
1211	Quercus dentata	Fagaceae	2023-02-15	Wang WB, He XF, .., Mao JF, Chromosome-scale genome assembly and insights into the metabolome and gene regulation of leaf color transition in an important oak species, Quercus dentata. New Phytol. 2023 Jun 238(5): 2016-2032. Epub 2023 Mar 28.
1210	Citrus x limon	Rutaceae	2023-02-14	Bao Y, Zeng Z, .., Zhang M, A gap-free and haplotype-resolved lemon genome provides insights into flavor synthesis and Huanglongbing (HLB) tolerance. Hortic Res. 2023 Feb 14 10(4): uhad020. eCollection 2023 Apr.
1209	Prunus campanulata	Rosaceae	2023-02-14	Nie C, Zhang Y, .., Wang N, Genome assembly, resequencing and genome-wide association analyses provide novel insights into the origin, evolution and flower colour variations of flowering cherry. Plant J. 2023 May 114(3): 519-533. Epub 2023 Mar 30.
1208	Magnolia obovata	Magnoliaceae	2023-02-10	Zhou L, Hou F, .., Gao J, The genome of Magnolia hypoleuca provides a new insight into cold tolerance and the evolutionary position of magnoliids. Front Plant Sci. 2023 Feb 10 14: 1108701. eCollection 2023.
1207	Euphorbia peplus	Euphorbiaceae	2023-02-09	Johnson AR, Yue Y, .., Frank MH, Chromosome-level genome assembly of Euphorbia peplus, a model system for plant latex, reveals that relative lack of Ty3 transposons contributed to its small genome size. Genome Biol Evol. 2023 Mar 3 15(3): evad018.
1206	Sphagnum angustifolium	Sphagnaceae	2023-02-06	Healey AL, Piatkowski B, .., Shaw AJ, Newly identified sex chromosomes in the Sphagnum (peat moss) genome alter carbon sequestration and ecosystem dynamics. Nat Plants. 2023 Feb 9(2): 238-254. Epub 2023 Feb 6.
1205	Sphagnum divinum	Sphagnaceae	2023-02-06	Healey AL, Piatkowski B, .., Shaw AJ, Newly identified sex chromosomes in the Sphagnum (peat moss) genome alter carbon sequestration and ecosystem dynamics. Nat Plants. 2023 Feb 9(2): 238-254. Epub 2023 Feb 6.
1204	Engelhardia roxburghiana	Juglandaceae	2023-02-04	Ding YM, Pang XX, .., Bai WN, Genome structure-based Juglandaceae phylogenies contradict alignment-based phylogenies and substitution rates vary with DNA repair genes. Nat Commun. 2023 Feb 4 14(1): 617.
1203	Rhoiptelea chiliantha	Juglandaceae	2023-02-04	Ding YM, Pang XX, .., Bai WN, Genome structure-based Juglandaceae phylogenies contradict alignment-based phylogenies and substitution rates vary with DNA repair genes. Nat Commun. 2023 Feb 4 14(1): 617.
1202	Salix integra	Salicaceae	2023-02-02	Hyden B, Feng K, .., Muchero W, De Novo Assembly and Annotation of 11 Diverse Shrub Willow ( Salix) Genomes Reveals Novel Gene Organization in Sex-Linked Regions. Int J Mol Sci. 2023 Feb 2 24(3): 2904.
1201	Salix koriyanagi	Salicaceae	2023-02-02	Hyden B, Feng K, .., Muchero W, De Novo Assembly and Annotation of 11 Diverse Shrub Willow ( Salix) Genomes Reveals Novel Gene Organization in Sex-Linked Regions. Int J Mol Sci. 2023 Feb 2 24(3): 2904.
1200	Salix purpurea	Salicaceae	2023-02-02	Hyden B, Feng K, .., Muchero W, De Novo Assembly and Annotation of 11 Diverse Shrub Willow ( Salix) Genomes Reveals Novel Gene Organization in Sex-Linked Regions. Int J Mol Sci. 2023 Feb 2 24(3): 2904.
1199	Salix udensis	Salicaceae	2023-02-02	Hyden B, Feng K, .., Muchero W, De Novo Assembly and Annotation of 11 Diverse Shrub Willow ( Salix) Genomes Reveals Novel Gene Organization in Sex-Linked Regions. Int J Mol Sci. 2023 Feb 2 24(3): 2904.
1198	Codonopsis lanceolata	Campanulaceae	2023-02-01	Jang W, Kang JN, .., Kim CK, The chromosome-level genome assembly of lance asiabell (Codonopsis lanceolata), a medicinal and vegetable plant of the Campanulaceae family. Front Genet. 2023 Feb 1 14: 1100819. eCollection 2023.
1197	Melastoma malabathricum	Melastomataceae	2023-01-27	Zhong Y, Wu W, .., Zhou R, Chromosomal-level genome assembly of Melastoma candidum provides insights into trichome evolution. Front Plant Sci. 2023 Jan 27 14: 1126319. eCollection 2023.
1196	Plantago ovata	Plantaginaceae	2023-01-27	Herliana L, Schwerdt JG, .., Burton RA, A chromosome-level genome assembly of Plantago ovata. Sci Rep. 2023 Jan 27 13(1): 1528.
1195	Vitis adenoclada	Vitaceae	2023-01-25	Cheng G, Wu D, .., Zhou S, Chromosome-scale genomics, metabolomics, and transcriptomics provide insight into the synthesis and regulation of phenols in Vitis adenoclada grapes. Front Plant Sci. 2023 Jan 25 14: 1124046. eCollection 2023.
1194	Cleome gynandra	Cleomaceae	2023-01-24	Hoang NV, Sogbohossou EOD, .., Schranz ME, The Gynandropsis gynandra genome provides insights into whole-genome duplications and the evolution of C4 photosynthesis in Cleomaceae. Plant Cell. 2023 Apr 20 35(5): 1334-1359.
1193	Medakamo hakoo	Coccomyxaceae	2023-01-23	Kato S, Misumi O, .., Matsunaga S, Genomic analysis of an ultrasmall freshwater green alga, Medakamo hakoo. Commun Biol. 2023 Jan 23 6(1): 89.
1192	Coleus barbatus	Lamiaceae	2023-01-20	Bryson AE, Lanier ER, .., Hamberger B, Uncovering a miltiradiene biosynthetic gene cluster in the Lamiaceae reveals a dynamic evolutionary trajectory. Nat Commun. 2023 Jan 20 14(1): 343.
1191	Leonotis leonurus	Lamiaceae	2023-01-20	Bryson AE, Lanier ER, .., Hamberger B, Uncovering a miltiradiene biosynthetic gene cluster in the Lamiaceae reveals a dynamic evolutionary trajectory. Nat Commun. 2023 Jan 20 14(1): 343.
1190	Prunella vulgaris	Lamiaceae	2023-01-20	Bryson AE, Lanier ER, .., Hamberger B, Uncovering a miltiradiene biosynthetic gene cluster in the Lamiaceae reveals a dynamic evolutionary trajectory. Nat Commun. 2023 Jan 20 14(1): 343.
1189	Chenopodium berlandieri	Amaranthaceae	2023-01-19	Samuels ME, Lapointe C, .., Worley AC, Genomic Sequence of Canadian Chenopodium berlandieri: A North American Wild Relative of Quinoa. Plants (Basel). 2023 Jan 19 12(3): 467.
1188	Rhodomyrtus tomentosa	Myrtaceae	2023-01-19	Li F, Xu S, .., Wang J, Gap-free genome assembly and comparative analysis reveal the evolution and anthocyanin accumulation mechanism of Rhodomyrtus tomentosa. Hortic Res. 2023 Jan 19 10(3): uhad005. eCollection 2023 Mar.
1187	Cardamine occulta	Brassicaceae	2023-01-18	Li LZ, Xu ZG, .., Wang JW, Common evolutionary trajectory of short life-cycle in Brassicaceae ruderal weeds. Nat Commun. 2023 Jan 18 14(1): 290.
1186	Herpetospermum pedunculosum	Cucurbitaceae	2023-01-18	Yang Y, Zhang B, .., Zhao Q, Chromosome-Level Genome Assembly of Herpetospermum pedunculosum (Cucurbitaceae). Genome Biol Evol. 2023 Feb 3 15(2): evad005.
1185	Lathyrus sativus	Fabaceae	2023-01-17	Rajarammohan S, Kaur L, .., Kandoth PK, Genome sequencing and assembly of Lathyrus sativus - a nutrient-rich hardy legume crop. Sci Data. 2023 Jan 17 10(1): 32.
1184	Closterium sp. NIES-67	Closteriaceae	2023-01-09	Sekimoto H, Komiya A, .., Nishiyama T, A divergent RWP-RK transcription factor determines mating type in heterothallic Closterium. New Phytol. 2023 Mar 237(5): 1636-1651. Epub 2023 Jan 9.
1183	Closterium sp. NIES-68	Closteriaceae	2023-01-09	Sekimoto H, Komiya A, .., Nishiyama T, A divergent RWP-RK transcription factor determines mating type in heterothallic Closterium. New Phytol. 2023 Mar 237(5): 1636-1651. Epub 2023 Jan 9.
1182	Turnera subulata	Passifloraceae	2023-01-07	Henning PM, Roalson EH, .., Shore JS, Annotation of the Turnera subulata (Passifloraceae) Draft Genome Reveals the S-Locus Evolved after the Divergence of Turneroideae from Passifloroideae in a Stepwise Manner. Plants (Basel). 2023 Jan 7 12(2): 286.
1181	Nepeta tenuifolia	Lamiaceae	2023-01-06	Liu C, Smit SJ, .., Lichman BR, A chromosome-level genome assembly reveals that a bipartite gene cluster formed via an inverted duplication controls monoterpenoid biosynthesis in Japanese catnip. Mol Plant. 2023 Mar 6 16(3): 533-548. Epub 2023 Jan 6.
1180	Saururus chinensis	Saururaceae	2023-01-05	Xue JY, Li Z, .., Peer Y, The Saururus chinensis genome provides insights into the evolution of pollination strategies and herbaceousness in magnoliids. Plant J. 2023 Mar 113(5): 1021-1034. Epub 2023 Feb 9.
1179	Cyanidium caldarium	Cyanidiaceae	2023-01-04	Cho CH, Park SI, .., Yoon HS, Genome-wide signatures of adaptation to extreme environments in red algae. Nat Commun. 2023 Jan 4 14(1): 10.
1178	Actinidia latifolia	Actinidiaceae	2022-12-31	Han X, Zhang Y, .., He H, Two haplotype-resolved, gap-free genome assemblies of Actinidia latifolia and Actinidia chinensis shed light on regulation mechanisms of vitamin C and sucrose metabolism in kiwifruit. Mol Plant. 2023 Feb 6 16(2): 452-470. Epub 2022 Dec 31.
1177	Pinellia pedatisecta	Araceae	2022-12-30	Qian Z, Ding J, .., Chen J, The high-quality Pinellia pedatisecta genome reveals a key role of tandem duplication in the expansion of its agglutinin genes. Hortic Res. 2022 Dec 30 10(3): uhac289. eCollection 2023 Mar.
1176	Oenanthe linearis	Apiaceae	2022-12-28	Liu JX, .., Xiong AS, High-quality genome sequence reveals a young polyploidization and provides insights into cellulose and lignin biosynthesis in water dropwort (Oenanthe sinensis). Ind Crops Prod. 2023 Mar, 193, 116203 Epub 2022 Dec 28.
1175	Poa annua	Poaceae	2022-12-28	Robbins MD, Bushman BS, .., Maughan PJ, Chromosome-scale Genome Assembly and Annotation of Allotetraploid Annual Bluegrass (Poa annua L.) Genome Biol Evol. 2023 Jan 4 15(1): evac180.
1174	Marsdenia tenacissima	Apocynaceae	2022-12-27	Zhou Y, Fan W, .., Long G, The genome of Marsdenia tenacissima provides insights into calcium adaptation and tenacissoside biosynthesis. Plant J. 2023 Mar 113(6): 1146-1159. Epub 2023 Feb 16.
1173	Melia azedarach	Meliaceae	2022-12-26	Cui G, Li Y, .., Zhong G, Meliaceae genomes provide insights into wood development and limonoids biosynthesis. Plant Biotechnol J. 2023 Mar 21(3): 574-590. Epub 2022 Dec 26.
1172	Cornus controversa	Cornaceae	2022-12-15	Dong C, Wang S, .., Li M, Karyotype evolution of the Asterids insights from the first genome sequences of the family Cornaceae. DNA Res. 2023 Feb 1 30(1): dsac051.
1171	Isodon rubescens	Lamiaceae	2022-12-13	Sun Y, Shao J, .., Wang Y, A chromosome-level genome of Isodon rubescens reveals that tandem-duplicated CYP706V oxidase genes control oridonin biosynthesis in shoot apex. Mol Plant. 2023 Mar 6 16(3): 517-532. Epub 2022 Dec 13.
1170	Paspalum vaginatum	Poaceae	2022-12-13	Sun G, Wase N, .., Schnable JC, Genome of Paspalum vaginatum and the role of trehalose mediated autophagy in increasing maize biomass. Nat Commun. 2022 Dec 13 13(1): 7731.
1169	Artocarpus hirsutus	Moraceae	2022-12-12	Patil AB, .., .., Vijay N, Jack of all trades: Genome assembly of Wild Jack and comparative genomics of Artocarpus. Front Plant Sci. 2022 Dec 12, 13: 1029540. eCollection 2022.
1168	Carex myosuroides	Cyperaceae	2022-12-12	Ning Y, Li Y, .., Xia XF, The chromosome-scale genome of Kobresia myosuroides sheds light on karyotype evolution and recent diversification of a dominant herb group on the Qinghai-Tibet Plateau. DNA Res. 2023 Feb 1 30(1): dsac049.
1167	Amaranthus tricolor	Amaranthaceae	2022-12-06	Wang H, Xu D, .., Fan W, Chromosome-scale Amaranthus tricolor genome provides insights into the evolution of the genus Amaranthus and the mechanism of betalain biosynthesis. DNA Res. 2023 Feb 1 30(1): dsac050.
1166	Gossypium sturtianum	Malvaceae	2022-12-06	Wang M, Li J, .., Zhang X, Genomic innovation and regulatory rewiring during evolution of the cotton genus Gossypium. Nat Genet. 2022 Dec 54(12): 1959-1971. Epub 2022 Dec 6.
1165	Sophora moorcroftiana	Fabaceae	2022-12-06	Yin X, Yang D, .., Yang Y, Sophora moorcroftiana genome analysis suggests association between sucrose metabolism and drought adaptation. Plant Physiol. 2023 Feb 12 191(2): 844-848.
1164	Acer palmatum	Sapindaceae	2022-12-02	Chen Z, Lu X, .., Ren J, Chromosomal-level genome and multi-omics dataset provides new insights into leaf pigmentation in Acer palmatum. Int J Biol Macromol. 2023 Feb 1 227: 93-104. Epub 2022 Dec 5.
1163	Rhododendron prattii	Ericaceae	2022-12-02	Ma Y, Mao X, .., Liu J, Pervasive hybridization during evolutionary radiation of Rhododendron subgenus Hymenanthes in mountains of southwest China. Natl Sci Rev. 2022 Dec 2 9(12): nwac276. eCollection 2022 Dec.
1162	Alopecurus myosuroides	Poaceae	2022-12-01	Cai L, Comont D, .., Saski C, The blackgrass genome reveals patterns of non-parallel evolution of polygenic herbicide resistance. New Phytol. 2023 Mar 237(5): 1891-1907. Epub 2023 Jan 12.
1161	Marsilea vestita	Marsileaceae	2022-11-30	Rahmatpour N, Kuo LY, .., Li FW, Analyses of Marsilea vestita genome and transcriptomes do not support widespread intron retention during spermatogenesis. New Phytol. 2023 Mar 237(5): 1490-1494. Epub 2022 Dec 21.
1160	Paeonia ostii	Paeoniaceae	2022-11-28	Yuan J, Jiang S, .., Hu Y, Genomic basis of the giga-chromosomes and giga-genome of tree peony Paeonia ostii. Nat Commun. 2022 Nov 28 13(1): 7328.
1159	Lonicera maackii	Caprifoliaceae	2022-11-26	Kesel E, Hudson AO, .., Osier MV, Whole-Genome Sequence, Assembly and Annotation of an Invasive Plant, Lonicera maackii (Amur Honeysuckle). Plants (Basel). 2022 Nov 26 11(23): 3253.
1158	Cremastra appendiculata	Orchidaceae	2022-11-25	Wang J, Xie J, .., Wang B, A draft genome of the medicinal plant Cremastra appendiculata (D. Don) provides insights into the colchicine biosynthetic pathway. Commun Biol. 2022 Nov 25 5(1): 1294.
1157	Mutarda arvensis	Brassicaceae	2022-11-24	Yang T, Cai B, .., Li Z, Sinapis genomes provide insights into whole-genome triplication (WGT) and divergence patterns within tribe Brassiceae. Plant J. 2023 Jan 113(2): 246-261. Epub 2022 Dec 16.
1156	Protea cynaroides	Proteaceae	2022-11-24	Chang J, Duong TA, .., Mizrachi E, The Genome of the King Protea, Protea cynaroides. Plant J. 2023 Jan 113(2): 262-276. Epub 2022 Dec 10.
1155	Rhamphospermum arvense	Brassicaceae	2022-11-24	Yang T, Cai B, .., Li Z, Sinapis genomes provide insights into whole-genome triplication (WGT) and divergence patterns within tribe Brassiceae. Plant J. 2023 Jan 113(2): 246-261. Epub 2022 Dec 16.
1154	Epimedium pubescens	Berberidaceae	2022-11-14	Shen G, Luo Y, .., Guo B, The discovery of a key prenyltransferase gene assisted by a chromosome-level Epimedium pubescens genome. Front Plant Sci. 2022 Nov 14 13: 1034943. eCollection 2022.
1153	Phyllanthus cochinchinensis	Phyllanthaceae	2022-11-09	Zhang W, Xu S, .., Wang J, The first high-quality chromosome-level genome assembly of Phyllanthaceae (Phyllanthus cochinchinensis) provides insights into flavonoid biosynthesis. Planta. 2022 Nov 9 256(6): 109.
1152	Vitis x labruscana	Vitaceae	2022-11-07	Shirasawa K, Hirakawa H, .., Isobe SN, De novo whole-genome assembly in an interspecific hybrid table grape, Shine Muscat. DNA Res. 2022 Dec 1 29(6): dsac040.
1151	Allium fistulosum	Amaryllidaceae	2022-11-05	Liao N, Hu Z, .., Yu JQ, Chromosome-level genome assembly of bunching onion illuminates genome evolution and flavor formation in Allium crops. Nat Commun. 2022 Nov 5 13(1): 6690.
1150	Rubus argutus	Rosaceae	2022-11-04	Bruna T, Aryal R, .., Worthington M, A chromosome-length genome assembly and annotation of blackberry (Rubus argutus, cv. Hillquist). G3 (Bethesda). 2023 Feb 9 13(2): jkac289.
1149	Pistacia chinensis	Anacardiaceae	2022-11-02	Hegde SN, Begum N, .., Narendran P, De novo genome assembly and annotation of gall-forming medicinal plant Pistacia chinensis subsp. integerrima (J. L. Stewart ex Brandis) Rech. f. J Genet. 2022 101: 51.
1148	Lolium rigidum	Poaceae	2022-11-01	Paril J, Pandey G, .., Fournier-Level A, Rounding up the annual ryegrass genome: High-quality reference genome of Lolium rigidum. Front Genet. 2022 Nov 1 13: 1012694. eCollection 2022.
1147	Populus suaveolens	Salicaceae	2022-11-01	Sang Y, Long Z, .., Wang J, Genomic insights into local adaptation and future climate-induced vulnerability of a keystone forest tree in East Asia. Nat Commun. 2022 Nov 1 13(1): 6541.
1146	Capparis spinosa	Capparaceae	2022-10-30	Wang L, Fan L, .., Tian C, The Capparis spinosa var. herbacea genome provides the first genomic instrument for a diversity and evolution study of the Capparaceae family. Gigascience. 2022 Oct 30 11: giac106.
1145	Anacardium occidentale	Anacardiaceae	2022-10-28	Savadi S, Muralidhara BM, .., Karun A, De novo assembly and characterization of the draft genome of the cashew (Anacardium occidentale L.). Sci Rep. 2022 Oct 28 12(1): 18187.
1144	Vitis berlandieri x riparia	Vitaceae	2022-10-28	Minio A, Cochetel N, .., Cantu D, HiFi chromosome-scale diploid assemblies of the grape rootstocks 110R, Kober 5BB, and 101-14 Mgt. Sci Data. 2022 Oct 28 9(1): 660.
1143	Vitis berlandieri x rupestris	Vitaceae	2022-10-28	Minio A, Cochetel N, .., Cantu D, HiFi chromosome-scale diploid assemblies of the grape rootstocks 110R, Kober 5BB, and 101-14 Mgt. Sci Data. 2022 Oct 28 9(1): 660.
1142	Vitis rupestris x riparia	Vitaceae	2022-10-28	Minio A, Cochetel N, .., Cantu D, HiFi chromosome-scale diploid assemblies of the grape rootstocks 110R, Kober 5BB, and 101-14 Mgt. Sci Data. 2022 Oct 28 9(1): 660.
1141	Astragalus mongholicus	Fabaceae	2022-10-27	Chen Y, Fang T, .., Dong X, A reference-grade genome assembly for Astragalus mongholicus and insights into the biosynthesis and high accumulation of triterpenoids and flavonoids in its roots. Plant Commun. 2023 Mar 13 4(2): 100469. Epub 2022 Oct 28.
1140	Dipterocarpus alatus	Dipterocarpaceae	2022-10-27	Tian Z, Zeng P, .., Cai J, Thirteen Dipterocarpoideae genomes provide insights into their evolution and borneol biosynthesis. Plant Commun. 2022 Nov 14 3(6): 100464. Epub 2022 Oct 27.
1139	Dipterocarpus gracilis	Dipterocarpaceae	2022-10-27	Tian Z, Zeng P, .., Cai J, Thirteen Dipterocarpoideae genomes provide insights into their evolution and borneol biosynthesis. Plant Commun. 2022 Nov 14 3(6): 100464. Epub 2022 Oct 27.
1138	Dipterocarpus intricatus	Dipterocarpaceae	2022-10-27	Tian Z, Zeng P, .., Cai J, Thirteen Dipterocarpoideae genomes provide insights into their evolution and borneol biosynthesis. Plant Commun. 2022 Nov 14 3(6): 100464. Epub 2022 Oct 27.
1137	Dipterocarpus zeylanicus	Dipterocarpaceae	2022-10-27	Tian Z, Zeng P, .., Cai J, Thirteen Dipterocarpoideae genomes provide insights into their evolution and borneol biosynthesis. Plant Commun. 2022 Nov 14 3(6): 100464. Epub 2022 Oct 27.
1136	Hopea mollissima	Dipterocarpaceae	2022-10-27	Tian Z, Zeng P, .., Cai J, Thirteen Dipterocarpoideae genomes provide insights into their evolution and borneol biosynthesis. Plant Commun. 2022 Nov 14 3(6): 100464. Epub 2022 Oct 27.
1135	Hopea odorata	Dipterocarpaceae	2022-10-27	Tian Z, Zeng P, .., Cai J, Thirteen Dipterocarpoideae genomes provide insights into their evolution and borneol biosynthesis. Plant Commun. 2022 Nov 14 3(6): 100464. Epub 2022 Oct 27.
1134	Shorea henryana	Dipterocarpaceae	2022-10-27	Tian Z, Zeng P, .., Cai J, Thirteen Dipterocarpoideae genomes provide insights into their evolution and borneol biosynthesis. Plant Commun. 2022 Nov 14 3(6): 100464. Epub 2022 Oct 27.
1133	Shorea roxburghii	Dipterocarpaceae	2022-10-27	Tian Z, Zeng P, .., Cai J, Thirteen Dipterocarpoideae genomes provide insights into their evolution and borneol biosynthesis. Plant Commun. 2022 Nov 14 3(6): 100464. Epub 2022 Oct 27.
1132	Shorea wangtianshuea	Dipterocarpaceae	2022-10-27	Tian Z, Zeng P, .., Cai J, Thirteen Dipterocarpoideae genomes provide insights into their evolution and borneol biosynthesis. Plant Commun. 2022 Nov 14 3(6): 100464. Epub 2022 Oct 27.
1131	Vatica guangxiensis	Dipterocarpaceae	2022-10-27	Tian Z, Zeng P, .., Cai J, Thirteen Dipterocarpoideae genomes provide insights into their evolution and borneol biosynthesis. Plant Commun. 2022 Nov 14 3(6): 100464. Epub 2022 Oct 27.
1130	Vatica odorata	Dipterocarpaceae	2022-10-27	Tian Z, Zeng P, .., Cai J, Thirteen Dipterocarpoideae genomes provide insights into their evolution and borneol biosynthesis. Plant Commun. 2022 Nov 14 3(6): 100464. Epub 2022 Oct 27.
1129	Vatica rassak	Dipterocarpaceae	2022-10-27	Tian Z, Zeng P, .., Cai J, Thirteen Dipterocarpoideae genomes provide insights into their evolution and borneol biosynthesis. Plant Commun. 2022 Nov 14 3(6): 100464. Epub 2022 Oct 27.
1128	Voacanga thouarsii	Apocynaceae	2022-10-27	Cuello C, Stander EA, .., Courdavault V, Genome assembly of the medicinal plant Voacanga thouarsii. Genome Biol Evol. 2022 Nov 4 14(11): evac158.
1127	Populus wilsonii	Salicaceae	2022-10-25	Li C, Xing H, .., Zhang S, Chromosome-scale genome assembly provides insights into the molecular mechanisms of tissue development of Populus wilsonii. Commun Biol. 2022 Oct 25 5(1): 1125.
1126	Physalis grisea	Solanaceae	2022-10-21	He J, Alonge M, .., Lippman ZB, Establishing Physalis as a Solanaceae model system enables genetic reevaluation of the inflated calyx syndrome. Plant Cell. 2023 Jan 2 35(1): 351-368.
1125	Physalis pruinosa	Solanaceae	2022-10-21	He J, Alonge M, .., Lippman ZB, Establishing Physalis as a Solanaceae model system enables genetic reevaluation of the inflated calyx syndrome. Plant Cell. 2023 Jan 2 35(1): 351-368.
1124	Aesculus chinensis	Sapindaceae	2022-10-18	Ye L, Yang L, .., Chen S, The Chromosome-level genome of Aesculus wilsonii provides new insights into terpenoid biosynthesis and Aesculus evolution. Front Plant Sci. 2022 Oct 18 13: 1022169. eCollection 2022.
1123	Angelica sinensis	Apiaceae	2022-10-18	Han X, Li C, .., Wang L, The chromosome-level genome of female ginseng (Angelica sinensis) provides insights into molecular mechanisms and evolution of coumarin biosynthesis. Plant J. 2022 Dec 112(5): 1224-1237. Epub 2022 Nov 4.
1122	Sesamum schinzianum	Pedaliaceae	2022-10-18	Wang X, Wang S, .., Li P, The Wild Allotetraploid Sesame Genome Provides Novel Insights into Evolution and Lignan Biosynthesis. J Adv Res. 2023 Aug 50: 13-24. Epub 2022 Oct 18.
1121	Cinnamomum burmannii	Lauraceae	2022-10-15	Li F, .., Wang J, Genome assembly provided new insights into the Cinnamomum burmannii evolution and D-borneol biosynthesis differences between chemotypes. Ind Crops Prod. 2022 Oct, 186: 115181. Epub 2022 Oct 15.
1120	Acacia pycnantha	Fabaceae	2022-10-14	McLay TGB, Murphy DJ, .., Jackson CJ, A genome resource for Acacia, Australia's largest plant genus. PLoS One. 2022 Oct 14 17(10): e0274267. eCollection 2022.
1119	Hirschfeldia incana	Brassicaceae	2022-10-14	Garassino F, Wijfjes RY, .., Aarts MGM, The genome sequence of Hirschfeldia incana, a new Brassicaceae model to improve photosynthetic light-use efficiency. Plant J. 2022 Dec 112(5): 1298-1315. Epub 2022 Nov 7.
1118	Cinchona pubescens	Rubiaceae	2022-10-06	Canales NA, Perez-Escobar OA, .., Antonelli A, A highly contiguous, scaffold-level nuclear genome assembly for the fever tree (Cinchona pubescens Vahl) as a novel resource for Rubiaceae research. GigaByte. 2022 Oct 6 2022: gigabyte71. eCollection 2022.
1117	Vinca minor	Apocynaceae	2022-10-06	Stander EA, Cuello C, .., Courdavault V, The Vinca minor genome highlights conserved evolutionary traits in monoterpene indole alkaloid synthesis. G3 (Bethesda). 2022 Dec 1 12(12): jkac268.
1116	Gentiana macrophylla	Gentianaceae	2022-10-05	Zhou T, Bai G, .., Zhao Y, De novo genome assembly of the medicinal plant Gentiana macrophylla provides insights into the genomic evolution and biosynthesis of iridoids. DNA Res. 2022 Dec 1 29(6): dsac034.
1115	Glebionis coronaria	Asteraceae	2022-10-05	Wang S, Wang A, .., Fan W, Chromosome-level genome of a leaf vegetable Glebionis coronaria provides insights into the biosynthesis of monoterpenoids contributing to its special aroma. DNA Res. 2022 Dec 1 29(6): dsac036.
1114	Buxus austroyunnanensis	Buxaceae	2022-10-04	Wang Z, Li Y, .., Yang Y, A high-quality Buxus austro-yunnanensis (Buxales) genome provides new insights into karyotype evolution in early eudicots. BMC Biol. 2022 Oct 4 20(1): 216.
1113	Galdieria partita	Galdieriaceae	2022-10-04	Hirooka S, Itabashi T, .., Miyagishima SY, Life cycle and functional genomics of the unicellular red alga Galdieria for elucidating algal and plant evolution and industrial use. Proc Natl Acad Sci U S A. 2022 Oct 11 119(41): e2210665119. Epub 2022 Oct 4.
1112	Vigna umbellata	Fabaceae	2022-10-04	Kaul T, Easwaran M, .., Balasubramanian B, De novo genome assembly of rice bean (Vigna umbellata) - A nominated nutritionally rich future crop reveals novel insights into flowering potential, habit, and palatability centric - traits for efficient domestication. Front Plant Sci. 2022 Oct 4 13: 739654. eCollection 2022.
1111	Dracaena cochinchinensis	Asparagaceae	2022-10-03	Xu Y, Zhang K, .., Wei J, A chromosome-level genome assembly for Dracaena cochinchinesis reveals molecular basis of its longevity and formation of dragons blood. Plant Commun. 2022 Nov 14 3(6): 100456. Epub 2022 Oct 3.
1110	Lantana camara	Verbenaceae	2022-09-30	Joshi AG, Praveen P, .., Sowdhamini R, Draft genome sequence of an invasive plant Lantana camara L. Bioinformation. 2022 Sep 30 18(9): 739-741. eCollection 2022.
1109	Primulina eburnea	Gesneriaceae	2022-09-30	Yi H, Wang J, .., Kang M, Genomic insights into inter- and intraspecific mating system shifts in Primulina. Mol Ecol. 2022 Nov 31(22): 5699-5713. Epub 2022 Oct 13.
1108	Primulina tabacum	Gesneriaceae	2022-09-30	Yi H, Wang J, .., Kang M, Genomic insights into inter- and intraspecific mating system shifts in Primulina. Mol Ecol. 2022 Nov 31(22): 5699-5713. Epub 2022 Oct 13.
1107	Bursera bipinnata	Burseraceae	2022-09-27	Rico Y, Lorenzana GP, .., Olukolu BA, Development of Genomic Resources in Mexican Bursera (Section: Bullockia: Burseraceae): Genome Assembly, Annotation, and Marker Discovery for Three Copal Species. Genes (Basel). 2022 Sep 27 13(10): 1741.
1106	Bursera cuneata	Burseraceae	2022-09-27	Rico Y, Lorenzana GP, .., Olukolu BA, Development of Genomic Resources in Mexican Bursera (Section: Bullockia: Burseraceae): Genome Assembly, Annotation, and Marker Discovery for Three Copal Species. Genes (Basel). 2022 Sep 27 13(10): 1741.
1105	Bursera palmeri	Burseraceae	2022-09-27	Rico Y, Lorenzana GP, .., Olukolu BA, Development of Genomic Resources in Mexican Bursera (Section: Bullockia: Burseraceae): Genome Assembly, Annotation, and Marker Discovery for Three Copal Species. Genes (Basel). 2022 Sep 27 13(10): 1741.
1104	Quercus gilva	Fagaceae	2022-09-23	Zhou X, Liu N, .., Li H, A chromosome-scale genome assembly of Quercus gilva: Insights into the evolution of Quercus section Cyclobalanopsis (Fagaceae). Front Plant Sci. 2022 Sep 23 13: 1012277. eCollection 2022.
1103	Quercus variabilis	Fagaceae	2022-09-23	Han B, Wang L, .., Jia KH, A chromosome-level genome assembly of the Chinese cork oak (Quercus variabilis). Front Plant Sci. 2022 Sep 23 13: 1001583. eCollection 2022.
1102	Salix arbutifolia	Salicaceae	2022-09-23	Wang D, Li Y, .., Ma T, Repeated turnovers keep sex chromosomes young in willows. Genome Biol. 2022 Sep 23 23(1): 200.
1101	Salix chaenomeloides	Salicaceae	2022-09-23	Wang D, Li Y, .., Ma T, Repeated turnovers keep sex chromosomes young in willows. Genome Biol. 2022 Sep 23 23(1): 200.
1100	Gossypium ekmanianum	Malvaceae	2022-09-19	Peng R, Xu Y, .., Liu F, Evolutionary divergence of duplicated genomes in newly described allotetraploid cottons. Proc Natl Acad Sci U S A. 2022 Sep 27 119(39): e2208496119. Epub 2022 Sep 19.
1099	Gossypium stephensii	Malvaceae	2022-09-19	Peng R, Xu Y, .., Liu F, Evolutionary divergence of duplicated genomes in newly described allotetraploid cottons. Proc Natl Acad Sci U S A. 2022 Sep 27 119(39): e2208496119. Epub 2022 Sep 19.
1098	Linanthus parryae	Polemoniaceae	2022-09-15	Anghel IG, Jacobs SJ, .., Zapata F, Reference genome of the color polymorphic desert annual plant Linanthus parryae. J Hered. 2022 Nov 30 113(6): 712-721.
1097	Papilionanthe hookeriana x teres	Orchidaceae	2022-09-15	Lim AH, Low ZJ, .., Teh BT, Genome assembly and chemogenomic profiling of National Flower of Singapore Papilionanthe Miss Joaquim Agnes reveals metabolic pathways regulating floral traits. Commun Biol. 2022 Sep 15 5(1): 967.
1096	Thuja plicata	Cupressaceae	2022-09-15	Shalev TJ, Gamal El-Dien O, .., Bohlmann J, The western redcedar genome reveals low genetic diversity in a self-compatible conifer. Genome Res. 2022 Oct 32(10): 1952-1964. Epub 2022 Sep 15.
1095	Cissus rotundifolia	Vitaceae	2022-09-13	Xin H, Wang Y, .., Wang Q, A genome for Cissus illustrates features underlying the evolutionary success in dry savannas. Hortic Res. 2022 Sep 13 9: uhac208. eCollection 2022.
1094	Syzygium grande	Myrtaceae	2022-09-12	Low YW, Rajaraman S, .., Albert VA, Genomic insights into rapid speciation within the world's largest tree genus Syzygium. Nat Commun. 2022 Sep 12 13(1): 5031.
1093	Themeda triandra	Poaceae	2022-09-12	Dunning LT, Olofsson JK, .., Jobson RW, Hybridisation and chloroplast capture between distinct Themeda triandra lineages in Australia. Mol Ecol. 2022 Nov 31(22): 5846-5860. Epub 2022 Sep 27.
1092	Aubrieta canescens	Brassicaceae	2022-09-10	Kaya Y, Aydin ZU, .., Donmez AA, Genome-wide characterization of two Aubrieta taxa: Aubrieta canescens subsp. canescens and Au. macrostyla (Brassicaceae). AoB Plants. 2022 Sep 10 14(5): plac035. eCollection 2022 Oct.
1091	Linum tenue	Linaceae	2022-09-09	Gutierrez-Valencia J, Fracassetti M, .., Slotte T, Genomic analyses of the Linum distyly supergene reveal convergent evolution at the molecular level. Curr Biol. 2022 Oct 24 32(20): 4360-4371.e6. Epub 2022 Sep 9.
1090	Ficus benghalensis	Moraceae	2022-09-08	Chakraborty A, Mahajan S, .., Sharma VK, Genome sequencing and comparative analysis of Ficus benghalensis and Ficus religiosa species reveal evolutionary mechanisms of longevity. iScience. 2022 Sep 8 25(10): 105100. eCollection 2022 Oct 21.
1089	Ficus religiosa	Moraceae	2022-09-08	Chakraborty A, Mahajan S, .., Sharma VK, Genome sequencing and comparative analysis of Ficus benghalensis and Ficus religiosa species reveal evolutionary mechanisms of longevity. iScience. 2022 Sep 8 25(10): 105100. eCollection 2022 Oct 21.
1088	Aechmea fasciata	Bromeliaceae	2022-09-07	Li Z, Wang J, .., Xu L, The genome of Aechmea fasciata provides insights into the evolution of tank epiphytic habits and ethylene-induced flowering. Commun Biol. 2022 Sep 7 5(1): 920.
1087	Orychophragmus violaceus	Brassicaceae	2022-09-07	Zhang K, Yang Y, .., Cheng F, The genome of Orychophragmus violaceus provides genomic insights into the evolution of Brassicaceae polyploidization and its distinct traits. Plant Commun. 2023 Mar 13 4(2): 100431. Epub 2022 Sep 7.
1086	Wurfbainia villosa	Zingiberaceae	2022-09-07	Yang P, Zhao HY, .., Yang JF, Chromosome-level genome assembly and functional characterization of terpene synthases provide new insights into the volatile terpenoid biosynthesis of Wurfbainia villosa. Plant J. 2022 Nov 112(3): 630-645. Epub 2022 Sep 28.
1085	Lathyrus tuberosus	Fabaceae	2022-09-04	Flood PJ, Nowrousian M, .., Grefen C, Draft genome of the aardaker (Lathyrus tuberosus L.), a tuberous legume. BMC Genom Data. 2022 Sep 4 23(1): 70.
1084	Adiantum capillus-veneris	Pteridaceae	2022-09-01	Fang Y, Qin X, .., Yan J, The genome of homosporous maidenhair fern sheds light on the euphyllophyte evolution and defences. Nat Plants. 2022 Sep 8(9): 1024-1037. Epub 2022 Sep 1.
1083	Erianthus fulvus	Poaceae	2022-08-31	Qian Z, Li X, .., Li F, EfGD: the Erianthus fulvus genome database. Database (Oxford). 2022 Aug 31 2022: baac076.
1082	Hordeum spontaneum	Poaceae	2022-08-29	Zhang W, Tan C, .., Li C, Genome architecture and diverged selection shaping pattern of genomic differentiation in wild barley. Plant Biotechnol J. 2023 Jan 21(1): 46-62. Epub 2022 Nov 16.
1081	Gypsophila paniculata	Caryophyllaceae	2022-08-24	Li F, Gao Y, .., Wang J, The chromosome-level genome of Gypsophila paniculata reveals the molecular mechanism of floral development and ethylene insensitivity. Hortic Res. 2022 Aug 24 9: uhac176. eCollection 2022.
1080	Musa troglodytarum	Musaceae	2022-08-24	Li Z, Wang J, .., Xu L, The Musa troglodytarum L. genome provides insights into the mechanism of non-climacteric behaviour and enrichment of carotenoids. BMC Biol. 2022 Aug 24 20(1): 186.
1079	Ilex latifolia	Aquifoliaceae	2022-08-22	Xu KW, Wei XF, .., Duan YF, The chromosome-level holly (Ilex latifolia) genome reveals key enzymes in triterpenoid saponin biosynthesis and fruit color change. Front Plant Sci. 2022 Aug 22 13: 982323. eCollection 2022.
1078	Mucuna pruriens	Fabaceae	2022-08-18	Hao S, Ge Q, .., Lee SM, Chromosomal-level genome of velvet bean (Mucuna pruriens) provides resources for L-DOPA synthetic research and development. DNA Res. 2022 Aug 23 29(5): dsac031.
1077	Camelina hispida	Brassicaceae	2022-08-17	Martin SL, Lujan Toro B, .., Laforest M, Insights from the genomes of four diploid Camelina spp. G3 (Bethesda). 2022 Dec 1 12(12): jkac182.
1076	Camelina laxa	Brassicaceae	2022-08-17	Martin SL, Lujan Toro B, .., Laforest M, Insights from the genomes of four diploid Camelina spp. G3 (Bethesda). 2022 Dec 1 12(12): jkac182.
1075	Camelina neglecta	Brassicaceae	2022-08-17	Martin SL, Lujan Toro B, .., Laforest M, Insights from the genomes of four diploid Camelina spp. G3 (Bethesda). 2022 Dec 1 12(12): jkac182.
1074	Carex cristatella	Cyperaceae	2022-08-17	Planta J, Liang YY, .., Childs KL, Chromosome scale genome assemblies and annotations for Poales species Carex cristatella, Carex scoparia, Juncus effusus and Juncus inflexus. G3 (Bethesda). 2022 Sep 30 12(10): jkac211.
1073	Carex scoparia	Cyperaceae	2022-08-17	Planta J, Liang YY, .., Childs KL, Chromosome scale genome assemblies and annotations for Poales species Carex cristatella, Carex scoparia, Juncus effusus and Juncus inflexus. G3 (Bethesda). 2022 Sep 30 12(10): jkac211.
1072	Juncus inflexus	Juncaceae	2022-08-17	Planta J, Liang YY, .., Childs KL, Chromosome scale genome assemblies and annotations for Poales species Carex cristatella, Carex scoparia, Juncus effusus and Juncus inflexus. G3 (Bethesda). 2022 Sep 30 12(10): jkac211.
1071	Salvia officinalis	Lamiaceae	2022-08-16	Li CY, Yang L, .., Chen XY, The sage genome provides insight into the evolutionary dynamics of diterpene biosynthesis gene cluster in plants. Cell Rep. 2022 Aug 16 40(7): 111236.
1070	Vaccinium caesariense	Ericaceae	2022-08-13	Mengist MF, Bostan H, .., Iorizzo M, Autopolyploid inheritance and a heterozygous reciprocal translocation shape chromosome genetic behavior in tetraploid blueberry (Vaccinium corymbosum). New Phytol. 2023 Feb 237(3): 1024-1039. Epub 2022 Sep 3.
1069	Adiantum nelumboides	Pteridaceae	2022-08-10	Zhong Y, Liu Y, .., Schneider H, Genomic insights into genetic diploidization in the homosporous fern Adiantum nelumboides. Genome Biol Evol. 2022 Aug 10 14(8): evac127. Epub ahead of print
1068	Cercis chinensis	Fabaceae	2022-08-10	Li J, Shen J, .., Qi J, The nearly complete assembly of Cercis chinensis genome and Fabaceae phylogenomic studies provide insights into new gene evolution. Plant Commun. 2023 Jan 9 4(1): 100422. Epub 2022 Aug 11.
1067	Dendrobium hybrid cv. EM	Orchidaceae	2022-08-09	Sherpa R, Devadas R, .., Nikam TD, First De novo whole genome sequencing and assembly of mutant Dendrobium hybrid cultivar Emma White. GigaByte. 2022 Aug 9 2022: gigabyte66. eCollection 2022.
1066	Gossypium bickii	Malvaceae	2022-08-09	Sheng K, Sun Y, .., Zhao T, A reference-grade genome assembly for Gossypium bickii and insights into its genome evolution and formation of pigment gland and gossypol. Plant Commun. 2023 Jan 9 4(1): 100421. Epub 2022 Aug 10.
1065	Oxytropis ochrocephala	Fabaceae	2022-08-06	Zhang L, Wu R, .., He W, Assembly of high-quality genomes of the locoweed Oxytropis ochrocephala and its endophyte Alternaria oxytropis provides new evidence for their symbiotic relationship and swainsonine biosynthesis. Mol Ecol Resour. 2023 Jan 23(1): 253-272. Epub 2022 Aug 21.
1064	Triadica sebifera	Euphorbiaceae	2022-08-04	Luo J, Ren W, .., Wang N, The chromosome-scale genome sequence of Triadica sebifera provides insight into fatty acids and anthocyanin biosynthesis. Commun Biol. 2022 Aug 4 5(1): 786.
1063	Juncus effusus	Juncaceae	2022-08-03	Hofstatter PG, Thangavel G, .., Marques A, Repeat-based holocentromeres influence genome architecture and karyotype evolution. Cell. 2022 Aug 18 185(17): 3153-3168.e18. Epub 2022 Aug 3.
1062	Rhynchospora breviuscula	Cyperaceae	2022-08-03	Hofstatter PG, Thangavel G, .., Marques A, Repeat-based holocentromeres influence genome architecture and karyotype evolution. Cell. 2022 Aug 18 185(17): 3153-3168.e18. Epub 2022 Aug 3.
1061	Rhynchospora pubera	Cyperaceae	2022-08-03	Hofstatter PG, Thangavel G, .., Marques A, Repeat-based holocentromeres influence genome architecture and karyotype evolution. Cell. 2022 Aug 18 185(17): 3153-3168.e18. Epub 2022 Aug 3.
1060	Rhynchospora tenuis	Cyperaceae	2022-08-03	Hofstatter PG, Thangavel G, .., Marques A, Repeat-based holocentromeres influence genome architecture and karyotype evolution. Cell. 2022 Aug 18 185(17): 3153-3168.e18. Epub 2022 Aug 3.
1059	Stellera chamaejasme	Thymelaeaceae	2022-08-03	Hu H, Yang Y, .., Liu J, Genomic divergence of Stellera chamaejasme through local selection across the Qinghai-Tibet plateau and northern China. Mol Ecol. 2022 Sep 31(18): 4782-4796. Epub 2022 Aug 3.
1058	Monoraphidium minutum	Selenastraceae	2022-08-01	Calhoun S, .., Grigoriev IV, Multi-omics profiling of the cold tolerant Monoraphidium minutum 26B-AM in response to abiotic stress. Algal Res. 2022 Jul 66: 102794
1057	Prosopis cineraria	Fabaceae	2022-07-31	Sudalaimuthuasari N, Ali R, .., Amiri KMA, The Genome of the Mimosoid Legume Prosopis cineraria, a Desert Tree. Int J Mol Sci. 2022 Jul 31 23(15): 8503.
1056	Canna indica	Cannaceae	2022-07-28	Fu Y, Jiang S, .., Xia Z, High-quality reference genome sequences of two Cannaceae species provide insights into the evolution of Cannaceae. Front Plant Sci. 2022 Jul 28 13: 955904. eCollection 2022.
1055	Ipomoea cairica	Convolvulaceae	2022-07-27	Jiang F, Wang S, .., Fan W, A chromosome-level reference genome of a Convolvulaceae species Ipomoea cairica. G3 (Bethesda). 2022 Aug 25 12(9): jkac187.
1054	Chenopodium giganteum	Amaranthaceae	2022-07-26	Jarvis DE, Sproul JS, .., Maughan PJ, Chromosome-scale genome assembly of the hexaploid Taiwanese goosefoot djulis (Chenopodium formosanum). Genome Biol Evol. 2022 Aug 3 14(8): evac120.
1053	Toona ciliata	Meliaceae	2022-07-26	Wang X, Xiao Y, .., Hu XS, A Chromosome-Level Genome Assembly of Toona ciliata (Meliaceae). Genome Biol Evol. 2022 Aug 3 14(8): evac121.
1052	Aeluropus littoralis	Poaceae	2022-07-25	Hashemi-Petroudi SH, Arab M, .., Kuhlmann M, Initial Description of the Genome of Aeluropus littoralis, a Halophile Grass. Front Plant Sci. 2022 Jul 11 13: 906462. eCollection 2022.
1051	Eustoma grandiflorum	Gentianaceae	2022-07-25	Liang Y, Li F, .., Wang J, The genome of Eustoma grandiflorum reveals the whole-genome triplication event contributing to ornamental traits in cultivated lisianthus. Plant Biotechnol J. 2022 Oct 20(10): 1856-1858. Epub 2022 Aug 25.
1050	Avena nuda	Poaceae	2022-07-18	Peng Y, Yan H, .., Ren C, Reference genome assemblies reveal the origin and evolution of allohexaploid oat. Nat Genet. 2022 Aug 54(8): 1248-1258. Epub 2022 Jul 18.
1049	Lindenbergia luchunensis	Orobanchaceae	2022-07-18	Xu Y, Zhang J, .., Wu J, Comparative genomics of orobanchaceous species with different parasitic lifestyles reveals the origin and stepwise evolution of plant parasitism. Mol Plant. 2022 Aug 1 15(8): 1384-1399. Epub 2022 Jul 18.
1048	Orobanche aegyptiaca	Orobanchaceae	2022-07-18	Xu Y, Zhang J, .., Wu J, Comparative genomics of orobanchaceous species with different parasitic lifestyles reveals the origin and stepwise evolution of plant parasitism. Mol Plant. 2022 Aug 1 15(8): 1384-1399. Epub 2022 Jul 18.
1047	Orobanche cumana	Orobanchaceae	2022-07-18	Xu Y, Zhang J, .., Wu J, Comparative genomics of orobanchaceous species with different parasitic lifestyles reveals the origin and stepwise evolution of plant parasitism. Mol Plant. 2022 Aug 1 15(8): 1384-1399. Epub 2022 Jul 18.
1046	Mesembryanthemum crystallinum	Aizoaceae	2022-07-15	Shen S, Li N, .., Song X, High-quality ice plant reference genome analysis provides insights into genome evolution and allows exploration of genes involved in the transition from C3 to CAM pathways. Plant Biotechnol J. 2022 Nov 20(11): 2107-2122. Epub 2022 Aug 1.
1045	Rhododendron molle	Ericaceae	2022-07-15	Zhou GL, Li Y, .., Zhu P, Chromosome-scale genome assembly of Rhododendron molle provides insights into its evolution and terpenoid biosynthesis. BMC Plant Biol. 2022 Jul 15 22(1): 342.
1044	Thymus quinquecostatus	Lamiaceae	2022-07-15	Sun M, Zhang Y, .., Shi L, Chromosome-level assembly and analysis of the Thymus genome provide insights on glandular secretory trichome formation and monoterpenoid biosynthesis in thyme. Plant Commun. 2022 Nov 14 3(6): 100413. Epub 2022 Jul 16.
1043	Acorus calamus	Acoraceae	2022-07-14	Shi T, Huneau C, .., Wang Q, The slow-evolving Acorus tatarinowii genome sheds light on ancestral monocot evolution. Nat Plants. 2022 Jul 8(7): 764-777. Epub 2022 Jul 14.
1042	Lindera glauca	Lauraceae	2022-07-14	Xiong B, Zhang L, .., Zhang Z, Genome of Lindera glauca provides insights into the evolution of biosynthesis genes for aromatic compounds. iScience. 2022 Jul 14 25(8): 104761. eCollection 2022 Aug 19.
1041	Eucalyptus albens	Myrtaceae	2022-07-10	Ferguson S, Jones A, .., Borevitz JO, Interspecies genome divergence is predominantly due to frequent small scale rearrangements in Eucalyptus. Mol Ecol. 2023 Mar 32(6): 1271-1287. Epub 2022 Jul 21.
1040	Eucalyptus melliodora	Myrtaceae	2022-07-10	Ferguson S, Jones A, .., Borevitz JO, Interspecies genome divergence is predominantly due to frequent small scale rearrangements in Eucalyptus. Mol Ecol. 2023 Mar 32(6): 1271-1287. Epub 2022 Jul 21.
1039	Eucalyptus sideroxylon	Myrtaceae	2022-07-10	Ferguson S, Jones A, .., Borevitz JO, Interspecies genome divergence is predominantly due to frequent small scale rearrangements in Eucalyptus. Mol Ecol. 2023 Mar 32(6): 1271-1287. Epub 2022 Jul 21.
1038	Syzygium aromaticum	Myrtaceae	2022-07-09	Ouadi S, Sierro N, .., Ivanov NV, The clove (Syzygium aromaticum) genome provides insights into the eugenol biosynthesis pathway. Commun Biol. 2022 Jul 9 5(1): 684.
1037	Acer rubrum	Sapindaceae	2022-07-08	Lu X, Chen Z, .., Ren J, The chromosome-scale genome provides insights into pigmentation in Acer rubrum. Plant Physiol Biochem. 2022 Sep 1 186: 322-333. Epub 2022 Jul 8.
1036	Bletilla striata	Orchidaceae	2022-07-04	Jiang L, Lin M, .., Cao Y, Haplotype-resolved genome assembly of Bletilla striata (Thunb.) Reichb.f. to elucidate medicinal values. Plant J. 2022 Sep 111(5): 1340-1353. Epub 2022 Jul 29.
1035	Picea engelmannii	Pinaceae	2022-07-04	Gagalova KK, Warren RL, .., Birol I, Spruce giga-genomes: structurally similar yet distinctive with differentially expanding gene families and rapidly evolving genes. Plant J. 2022 Sep 111(5): 1469-1485. Epub 2022 Jul 16.
1034	Picea sitchensis	Pinaceae	2022-07-04	Gagalova KK, Warren RL, .., Birol I, Spruce giga-genomes: structurally similar yet distinctive with differentially expanding gene families and rapidly evolving genes. Plant J. 2022 Sep 111(5): 1469-1485. Epub 2022 Jul 16.
1033	Solanum verrucosum	Solanaceae	2022-07-01	Hosaka AJ, Sanetomo R, .., Hosaka K, A de novo genome assembly of Solanum verrucosum Schlechtendal, a Mexican diploid species geographically isolated from other diploid A-genome species of potato relatives. G3 (Bethesda). 2022 Jul 29 12(8): jkac166.
1032	Boesenbergia rotunda	Zingiberaceae	2022-06-30	Taheri S, Teo CH, .., Harikrishna JA, Genome Assembly and Analysis of the Flavonoid and Phenylpropanoid Biosynthetic Pathways in Fingerroot Ginger (Boesenbergia rotunda). Int J Mol Sci. 2022 Jun 30 23(13): 7269.
1031	Populus qiongdaoensis	Salicaceae	2022-06-30	Li Y, Wang D, .., Ma T, A chromosome-level Populus qiongdaoensis genome assembly provides insights into tropical adaptation and a cryptic turnover of sex determination. Mol Ecol. 2023 Mar 32(6): 1366-1380. Epub 2022 Jun 30.
1030	Ulva compressa	Ulvaceae	2022-06-30	Osorio H, Tapia-Reyes P, .., Moenne A, The Genome of the Marine Alga Ulva compressa (Chlorophyta) Reveals Protein-Coding Genes with Similarity to Plants and Green Microalgae, but also to Animal, Bacterial, and Fungal Genes. Int J Mol Sci. 2022 Jun 30 23(13): 7279.
1029	Vaccinium bracteatum	Ericaceae	2022-06-29	Yang L, .., Xiao J, Chromosome-level genome assembly and annotation of the native Chinese wild blueberry Vaccinium bracteatum. Fruit Res. 2022 2: 8
1028	Scalesia atractyloides	Asteraceae	2022-06-28	Cerca J, Petersen B, .., Martin MD, The genomic basis of the plant island syndrome in Darwin's giant daisies. Nat Commun. 2022 Jun 28 13(1): 3729.
1027	Cichorium intybus	Asteraceae	2022-06-25	Fan W, Wang S, .., Zhang Y, The genomes of chicory, endive, great burdock and yacon provide insights into Asteraceae paleo-polyploidization history and plant inulin production. Mol Ecol Resour. 2022 Nov 22(8): 3124-3140. Epub 2022 Jul 4.
1026	Nymphoides indica	Menyanthaceae	2022-06-25	Yang JS, Qian ZH, .., Chen JM, Chromosome-level genome assembly of the aquatic plant Nymphoides indica reveals transposable element bursts and NBS-LRR gene family expansion shedding light on its invasiveness. DNA Res. 2022 Jun 25 29(4): dsac022.
1025	Oryza australiensis	Poaceae	2022-06-25	Phillips AL, Ferguson S, .., Atwell BJ, The first long-read nuclear genome assembly of Oryza australiensis, a wild rice from northern Australia. Sci Rep. 2022 Jun 25 12(1): 10823.
1024	Smallanthus sonchifolius	Asteraceae	2022-06-25	Fan W, Wang S, .., Zhang Y, The genomes of chicory, endive, great burdock and yacon provide insights into Asteraceae paleo-polyploidization history and plant inulin production. Mol Ecol Resour. 2022 Nov 22(8): 3124-3140. Epub 2022 Jul 4.
1023	Crataegus pinnatifida	Rosaceae	2022-06-24	Zhang T, Qiao Q, .., Dong W, Cultivated hawthorn (Crataegus pinnatifida var. major) genome sheds light on the evolution of Maleae (apple tribe). J Integr Plant Biol. 2022 Aug 64(8): 1487-1501. Epub 2022 Jul 25.
1022	Tanacetum coccineum	Asteraceae	2022-06-24	Yamashiro T, Shiraishi A, .., Satake H, Draft Genome of Tanacetum Coccineum: Genomic Comparison of Closely Related Tanacetum-Family Plants. Int J Mol Sci. 2022 Jun 24 23(13): 7039.
1021	Abrus melanospermus	Fabaceae	2022-06-22	Xu S, Li F, .., Wang J, Complete genome sequence and phylogenetic analysis of medicinal plant Abrus cantoniensis for evolutionary research and germplasm utilization. Plant Genome. 2022 Sep 15(3): e20236. Epub 2022 Jun 24.
1020	Solanum galapagense	Solanaceae	2022-06-20	Yu X, Qu M, .., Gao L, Chromosome-scale genome assemblies of wild tomato relatives Solanum habrochaites and S. galapagense reveal structural variants associated with stress tolerance and terpene biosynthesis. Hortic Res. 2022 Jun 20 9: uhac139. eCollection 2022.
1019	Solanum habrochaites	Solanaceae	2022-06-20	Yu X, Qu M, .., Gao L, Chromosome-scale genome assemblies of wild tomato relatives Solanum habrochaites and S. galapagense reveal structural variants associated with stress tolerance and terpene biosynthesis. Hortic Res. 2022 Jun 20 9: uhac139. eCollection 2022.
1018	Elaeagnus angustifolia	Elaeagnaceae	2022-06-18	Mao Y, Cui X, .., Shen X, De novo assembly provides new insights into the evolution of Elaeagnus angustifolia L.. Plant Methods. 2022 Jun 18 18(1): 84.
1017	Pohlia nutans	Mniaceae	2022-06-17	Liu S, Fang S, .., Zhang P, The Antarctic Moss Pohlia nutans Genome Provides Insights Into the Evolution of Bryophytes and the Adaptation to Extreme Terrestrial Habitats. Front Plant Sci. 2022 Jun 17 13: 920138. eCollection 2022.
1016	Curcuma alismatifolia	Zingiberaceae	2022-06-15	Dong Q, Zou QC, .., Ding HQ, The Chromosome-Scale Assembly of the Curcuma alismatifolia Genome Provides Insight Into Anthocyanin and Terpenoid Biosynthesis. Front Plant Sci. 2022 Jun 15 13: 899588. eCollection 2022.
1015	Artocarpus nanchuanensis	Moraceae	2022-06-14	He J, Bao S, .., Chen C, A chromosome-level genome assembly of Artocarpus nanchuanensis (Moraceae), an extremely endangered fruit tree. Gigascience. 2022 Jun 14 11: giac042.
1014	Fagopyrum cymosum	Polygonaceae	2022-06-14	He M, He Y, .., Zhou M, Comparison of buckwheat genomes reveals the genetic basis of metabolomic divergence and ecotype differentiation. New Phytol. 2022 Sep 235(5): 1927-1943. Epub 2022 Jul 5.
1013	Striga hermonthica	Orobanchaceae	2022-06-14	Qiu S, Bradley JM, .., Scholes JD, Genome-enabled discovery of candidate virulence loci in Striga hermonthica, a devastating parasite of African cereal crops. New Phytol. 2022 Oct 236(2): 622-638. Epub 2022 Jul 7.
1012	Prunus kansuensis	Rosaceae	2022-06-13	Cao K, Peng Z, .., Wang L, Chromosome-level genome assemblies of four wild peach species provide insights into genome evolution and genetic basis of stress resistance. BMC Biol. 2022 Jun 13 20(1): 139.
1011	Artemisia argyi	Asteraceae	2022-06-11	Miao Y, Luo D, .., Huang L, Genome sequencing reveals chromosome fusion and extensive expansion of genes related to secondary metabolism in Artemisia argyi. Plant Biotechnol J. 2022 Oct 20(10): 1902-1915. Epub 2022 Jul 11.
1010	Boswellia sacra	Burseraceae	2022-06-10	Khan AL, Al-Harrasi A, .., Wang XY, Genome structure and evolutionary history of frankincense producing Boswellia sacra. iScience. 2022 Jun 10 25(7): 104574. eCollection 2022 Jul 15.
1009	Cichorium endivia	Asteraceae	2022-06-09	Zhang B, Wang Z, .., Li D, The chromosome-scale assembly of endive (Cichorium endivia) genome provides insights into the sesquiterpenoid biosynthesis. Genomics. 2022 Jul 114(4): 110400. Epub 2022 Jun 9.
1008	Solanum andreanum	Solanaceae	2022-06-08	Tang D, .., .., Huang S, Genome evolution and diversity of wild and cultivated potatoes. Nature. 2022 Jun, 606(7914): 535-541. Epub 2022 Jun 8.
1007	Solanum boliviense	Solanaceae	2022-06-08	Tang D, .., .., Huang S, Genome evolution and diversity of wild and cultivated potatoes. Nature. 2022 Jun, 606(7914): 535-541. Epub 2022 Jun 8.
1006	Solanum brevicaule	Solanaceae	2022-06-08	Tang D, .., .., Huang S, Genome evolution and diversity of wild and cultivated potatoes. Nature. 2022 Jun, 606(7914): 535-541. Epub 2022 Jun 8.
1005	Solanum buesii	Solanaceae	2022-06-08	Tang D, .., .., Huang S, Genome evolution and diversity of wild and cultivated potatoes. Nature. 2022 Jun, 606(7914): 535-541. Epub 2022 Jun 8.
1004	Solanum bulbocastanum	Solanaceae	2022-06-08	Tang D, .., .., Huang S, Genome evolution and diversity of wild and cultivated potatoes. Nature. 2022 Jun, 606(7914): 535-541. Epub 2022 Jun 8.
1003	Solanum burkartii	Solanaceae	2022-06-08	Tang D, .., .., Huang S, Genome evolution and diversity of wild and cultivated potatoes. Nature. 2022 Jun, 606(7914): 535-541. Epub 2022 Jun 8.
1002	Solanum cajamarquense	Solanaceae	2022-06-08	Tang D, .., .., Huang S, Genome evolution and diversity of wild and cultivated potatoes. Nature. 2022 Jun, 606(7914): 535-541. Epub 2022 Jun 8.
1001	Solanum candolleanum	Solanaceae	2022-06-08	Tang D, .., .., Huang S, Genome evolution and diversity of wild and cultivated potatoes. Nature. 2022 Jun, 606(7914): 535-541. Epub 2022 Jun 8.
1000	Solanum chomatophilum	Solanaceae	2022-06-08	Tang D, .., .., Huang S, Genome evolution and diversity of wild and cultivated potatoes. Nature. 2022 Jun, 606(7914): 535-541. Epub 2022 Jun 8.
999	Solanum etuberosum	Solanaceae	2022-06-08	Tang D, .., .., Huang S, Genome evolution and diversity of wild and cultivated potatoes. Nature. 2022 Jun, 606(7914): 535-541. Epub 2022 Jun 8.
998	Solanum jamesii	Solanaceae	2022-06-08	Tang D, .., .., Huang S, Genome evolution and diversity of wild and cultivated potatoes. Nature. 2022 Jun, 606(7914): 535-541. Epub 2022 Jun 8.
997	Solanum lignicaule	Solanaceae	2022-06-08	Tang D, .., .., Huang S, Genome evolution and diversity of wild and cultivated potatoes. Nature. 2022 Jun, 606(7914): 535-541. Epub 2022 Jun 8.
996	Solanum morelliforme	Solanaceae	2022-06-08	Tang D, .., .., Huang S, Genome evolution and diversity of wild and cultivated potatoes. Nature. 2022 Jun, 606(7914): 535-541. Epub 2022 Jun 8.
995	Solanum multiinterruptum	Solanaceae	2022-06-08	Tang D, .., .., Huang S, Genome evolution and diversity of wild and cultivated potatoes. Nature. 2022 Jun, 606(7914): 535-541. Epub 2022 Jun 8.
994	Solanum neorossii	Solanaceae	2022-06-08	Tang D, .., .., Huang S, Genome evolution and diversity of wild and cultivated potatoes. Nature. 2022 Jun, 606(7914): 535-541. Epub 2022 Jun 8.
993	Solanum palustre	Solanaceae	2022-06-08	Tang D, .., .., Huang S, Genome evolution and diversity of wild and cultivated potatoes. Nature. 2022 Jun, 606(7914): 535-541. Epub 2022 Jun 8.
992	Solanum paucissectum	Solanaceae	2022-06-08	Tang D, .., .., Huang S, Genome evolution and diversity of wild and cultivated potatoes. Nature. 2022 Jun, 606(7914): 535-541. Epub 2022 Jun 8.
991	Solanum pinnatisectum	Solanaceae	2022-06-08	Tang D, .., .., Huang S, Genome evolution and diversity of wild and cultivated potatoes. Nature. 2022 Jun, 606(7914): 535-541. Epub 2022 Jun 8.
990	Solanum piurae	Solanaceae	2022-06-08	Tang D, .., .., Huang S, Genome evolution and diversity of wild and cultivated potatoes. Nature. 2022 Jun, 606(7914): 535-541. Epub 2022 Jun 8.
989	Solanum sogarandinum	Solanaceae	2022-06-08	Tang D, .., .., Huang S, Genome evolution and diversity of wild and cultivated potatoes. Nature. 2022 Jun, 606(7914): 535-541. Epub 2022 Jun 8.
988	Solanum vernei	Solanaceae	2022-06-08	Tang D, .., .., Huang S, Genome evolution and diversity of wild and cultivated potatoes. Nature. 2022 Jun, 606(7914): 535-541. Epub 2022 Jun 8.
987	Syringa oblata	Oleaceae	2022-06-08	Wang Y, Lu L, .., Cui H, A chromosome-level genome of Syringa oblata provides new insights into chromosome formation in Oleaceae and evolutionary history of lilacs. Plant J. 2022 Aug 111(3): 836-848. Epub 2022 Jul 14.
986	Papaver armeniacum	Papaveraceae	2022-06-07	Catania T, Li Y, .., Graham IA, A functionally conserved STORR gene fusion in Papaver species that diverged 16.8 million years ago. Nat Commun. 2022 Jun 7 13(1): 3150.
985	Papaver atlanticum	Papaveraceae	2022-06-07	Catania T, Li Y, .., Graham IA, A functionally conserved STORR gene fusion in Papaver species that diverged 16.8 million years ago. Nat Commun. 2022 Jun 7 13(1): 3150.
984	Papaver bracteatum	Papaveraceae	2022-06-07	Catania T, Li Y, .., Graham IA, A functionally conserved STORR gene fusion in Papaver species that diverged 16.8 million years ago. Nat Commun. 2022 Jun 7 13(1): 3150.
983	Papaver californicum	Papaveraceae	2022-06-07	Catania T, Li Y, .., Graham IA, A functionally conserved STORR gene fusion in Papaver species that diverged 16.8 million years ago. Nat Commun. 2022 Jun 7 13(1): 3150.
982	Papaver nudicaule	Papaveraceae	2022-06-07	Catania T, Li Y, .., Graham IA, A functionally conserved STORR gene fusion in Papaver species that diverged 16.8 million years ago. Nat Commun. 2022 Jun 7 13(1): 3150.
981	Fragaria chiloensis	Rosaceae	2022-06-06	Cauret CMS, Mortimer SME, .., Liston A, Chromosome-scale assembly with a phased sex-determining region resolves features of early Z and W chromosome differentiation in a wild octoploid strawberry. G3 (Bethesda). 2022 Jul 29 12(8): jkac139.
980	Iochroma cyaneum	Solanaceae	2022-06-06	Powell AF, Zhang J, .., Smith SD, Genome sequence for the blue-flowered Andean shrub Iochroma cyaneum reveals extensive discordance across the berry clade of Solanaceae. Plant Genome. 2022 Sep 15(3): e20223. Epub 2022 Jun 6.
979	Entada phaseoloides	Fabaceae	2022-06-04	Lin M, Jian JB, .., Mei ZN, Chromosome-level genome of Entada phaseoloides provides insights into genome evolution and triterpenoid saponins biosynthesis. Mol Ecol Resour. 2022 Nov 22(8): 3049-3067. Epub 2022 Jun 24.
978	Lanxangia tsao-ko	Zingiberaceae	2022-06-01	Sun F, Yan C, .., Dai M, Genome Sequencing of Amomum tsao-ko Provides Novel Insight Into Its Volatile Component Biosynthesis. Front Plant Sci. 2022 Jun 1 13: 904178. eCollection 2022.
977	Litsea coreana	Lauraceae	2022-06-01	Zhang B, Yao X, .., Lu L, High-quality chromosome-level genome assembly of Litsea coreana L. provides insights into Magnoliids evolution and flavonoid biosynthesis. Genomics. 2022 Jul 114(4): 110394. Epub 2022 Jun 2.
976	Toxicodendron vernicifluum	Anacardiaceae	2022-06-01	Bai G, Chen C, .., Li S, The chromosome-level genome for Toxicodendron vernicifluum provides crucial insights into Anacardiaceae evolution and urushiol biosynthesis. iScience. 2022 Jun 2 25(7): 104512. eCollection 2022 Jul 15.
975	Pistia stratiotes	Araceae	2022-05-27	Qian Z, Li Y, .., Chen J, The chromosome-level genome of a free-floating aquatic weed Pistia stratiotes provides insights into its rapid invasion. Mol Ecol Resour. 2022 Oct 22(7): 2732-2743. Epub 2022 Jun 7.
974	Rubus corchorifolius	Rosaceae	2022-05-25	Yang Y, Zhang K, .., Cheng F, Genome assembly and population resequencing reveal the geographical divergence of shanmei (Rubus corchorifolius). Genomics Proteomics Bioinformatics. 2022 Dec 20(6): 1106-1118. Epub 2022 May 25.
973	Lepidium sativum	Brassicaceae	2022-05-20	Patat AS, Sen F, .., Uncu AO, Construction and characterization of a de novo draft genome of garden cress (Lepidium sativum L.). Funct Integr Genomics. 2022 Oct 22(5): 879-889. Epub 2022 May 20.
972	Avena insularis	Poaceae	2022-05-18	Kamal N, Tsardakas Renhuldt N, .., Sirijovski N, The mosaic oat genome gives insights into a uniquely healthy cereal crop. Nature. 2022 Jun 606(7912): 113-119. Epub 2022 May 18.
971	Avena longiglumis	Poaceae	2022-05-18	Kamal N, Tsardakas Renhuldt N, .., Sirijovski N, The mosaic oat genome gives insights into a uniquely healthy cereal crop. Nature. 2022 Jun 606(7912): 113-119. Epub 2022 May 18.
970	Avena sativa	Poaceae	2022-05-18	Kamal N, Tsardakas Renhuldt N, .., Sirijovski N, The mosaic oat genome gives insights into a uniquely healthy cereal crop. Nature. 2022 Jun 606(7912): 113-119. Epub 2022 May 18.
969	Pedinomonas minor	Pedinomonadaceae	2022-05-13	Xu Y, Wang H, .., Wang S, Chromosome-level genome of Pedinomonas minor (Chlorophyta) unveils adaptations to abiotic stress in a rapidly fluctuating environment. New Phytol. 2022 Aug 235(4): 1409-1425. Epub 2022 Jun 8.
968	Suaeda glauca	Amaranthaceae	2022-05-12	Yi L, Sa R, .., Lu Z, Chromosome-Scale, Haplotype-Resolved Genome Assembly of Suaeda Glauca. Front Genet. 2022 May 12 13: 884081. eCollection 2022.
967	Alsophila spinulosa	Cyatheaceae	2022-05-09	Huang X, Wang W, .., Li Q, The flying spider-monkey tree fern genome provides insights into fern evolution and arborescence. Nat Plants. 2022 May 8(5): 500-512. Epub 2022 May 9.
966	Bruguiera cylindrica	Rhizophoraceae	2022-05-05	Shearman JR, Naktang C, .., Tangphatsornruang S, Assembly of a hybrid mangrove, Bruguiera hainesii, and its two ancestral contributors, Bruguiera cylindrica and Bruguiera gymnorhiza. Genomics. 2022 May 114(3): 110382. Epub 2022 May 6.
965	Bruguiera x hainesii	Rhizophoraceae	2022-05-05	Shearman JR, Naktang C, .., Tangphatsornruang S, Assembly of a hybrid mangrove, Bruguiera hainesii, and its two ancestral contributors, Bruguiera cylindrica and Bruguiera gymnorhiza. Genomics. 2022 May 114(3): 110382. Epub 2022 May 6.
964	Hordeum marinum	Poaceae	2022-05-05	Kuang L, Shen Q, .., Zhang G, The genome and gene editing system of sea barleygrass provide a novel platform for cereal domestication and stress tolerance studies. Plant Commun. 2022 Sep 12 3(5): 100333. Epub 2022 May 5.
963	Leptochloa chinensis	Poaceae	2022-05-05	Wang L, Sun X, .., Bai L, Genomic insights into the origin, adaptive evolution a Genomic insights into the origin, adaptive evolution and herbicide resistance of Leptochloa chinensis, a devastating tetraploid weedy grass in rice fields.nd herbicide resistance of Leptochloa chinensis, a devastating tetraploid weedy grass in rice fields. Mol Plant. 2022 Jun 6 15(6): 1045-1058. Epub 2022 May 5.
962	Limonium bicolor	Plumbaginaceae	2022-05-05	Yuan F, Wang X, .., Wang BS, The genome of the recretohalophyte Limonium bicolor provides insights into salt gland development and salinity adaptation during terrestrial evolution. Mol Plant. 2022 Jun 6 15(6): 1024-1044. Epub 2022 May 5.
961	Quercus acutissima	Fagaceae	2022-05-05	Fu R, Zhu Y, .., Chen J, Genome-wide analyses of introgression between two sympatric Asian oak species. Nat Ecol Evol. 2022 Jul 6(7): 924-935. Epub 2022 May 5.
960	Ensete glaucum	Musaceae	2022-04-30	Wang Z, Rouard M, .., Liu Q, A chromosome-level reference genome of Ensete glaucum gives insight into diversity and chromosomal and repetitive sequence evolution in the Musaceae. Gigascience. 2022 Apr 30 11: giac027.
959	Annona glabra	Annonaceae	2022-04-28	He Z, Feng X, .., Shi S, Evolution of coastal forests based on a full set of mangrove genomes. Nat Ecol Evol. 2022 Jun 6(6): 738-749. Epub 2022 Apr 28.
958	Avicennia alba	Acanthaceae	2022-04-28	He Z, Feng X, .., Shi S, Evolution of coastal forests based on a full set of mangrove genomes. Nat Ecol Evol. 2022 Jun 6(6): 738-749. Epub 2022 Apr 28.
957	Avicennia germinans	Acanthaceae	2022-04-28	He Z, Feng X, .., Shi S, Evolution of coastal forests based on a full set of mangrove genomes. Nat Ecol Evol. 2022 Jun 6(6): 738-749. Epub 2022 Apr 28.
956	Avicennia officinalis	Acanthaceae	2022-04-28	He Z, Feng X, .., Shi S, Evolution of coastal forests based on a full set of mangrove genomes. Nat Ecol Evol. 2022 Jun 6(6): 738-749. Epub 2022 Apr 28.
955	Avicennia rumphiana	Acanthaceae	2022-04-28	He Z, Feng X, .., Shi S, Evolution of coastal forests based on a full set of mangrove genomes. Nat Ecol Evol. 2022 Jun 6(6): 738-749. Epub 2022 Apr 28.
954	Barringtonia asiatica	Lecythidaceae	2022-04-28	He Z, Feng X, .., Shi S, Evolution of coastal forests based on a full set of mangrove genomes. Nat Ecol Evol. 2022 Jun 6(6): 738-749. Epub 2022 Apr 28.
953	Barringtonia racemosa	Lecythidaceae	2022-04-28	He Z, Feng X, .., Shi S, Evolution of coastal forests based on a full set of mangrove genomes. Nat Ecol Evol. 2022 Jun 6(6): 738-749. Epub 2022 Apr 28.
952	Carallia pectinifolia	Rhizophoraceae	2022-04-28	He Z, Feng X, .., Shi S, Evolution of coastal forests based on a full set of mangrove genomes. Nat Ecol Evol. 2022 Jun 6(6): 738-749. Epub 2022 Apr 28.
951	Ceriops tagal	Rhizophoraceae	2022-04-28	He Z, Feng X, .., Shi S, Evolution of coastal forests based on a full set of mangrove genomes. Nat Ecol Evol. 2022 Jun 6(6): 738-749. Epub 2022 Apr 28.
950	Clerodendrum inerme	Lamiaceae	2022-04-28	He Z, Feng X, .., Shi S, Evolution of coastal forests based on a full set of mangrove genomes. Nat Ecol Evol. 2022 Jun 6(6): 738-749. Epub 2022 Apr 28.
949	Combretum micranthum	Combretaceae	2022-04-28	He Z, Feng X, .., Shi S, Evolution of coastal forests based on a full set of mangrove genomes. Nat Ecol Evol. 2022 Jun 6(6): 738-749. Epub 2022 Apr 28.
948	Conocarpus erectus	Combretaceae	2022-04-28	He Z, Feng X, .., Shi S, Evolution of coastal forests based on a full set of mangrove genomes. Nat Ecol Evol. 2022 Jun 6(6): 738-749. Epub 2022 Apr 28.
947	Duabanga grandiflora	Lythraceae	2022-04-28	He Z, Feng X, .., Shi S, Evolution of coastal forests based on a full set of mangrove genomes. Nat Ecol Evol. 2022 Jun 6(6): 738-749. Epub 2022 Apr 28.
946	Heritiera littoralis	Malvaceae	2022-04-28	He Z, Feng X, .., Shi S, Evolution of coastal forests based on a full set of mangrove genomes. Nat Ecol Evol. 2022 Jun 6(6): 738-749. Epub 2022 Apr 28.
945	Kandelia candel	Rhizophoraceae	2022-04-28	He Z, Feng X, .., Shi S, Evolution of coastal forests based on a full set of mangrove genomes. Nat Ecol Evol. 2022 Jun 6(6): 738-749. Epub 2022 Apr 28.
944	Lagerstroemia speciosa	Lythraceae	2022-04-28	He Z, Feng X, .., Shi S, Evolution of coastal forests based on a full set of mangrove genomes. Nat Ecol Evol. 2022 Jun 6(6): 738-749. Epub 2022 Apr 28.
943	Laguncularia racemosa	Combretaceae	2022-04-28	He Z, Feng X, .., Shi S, Evolution of coastal forests based on a full set of mangrove genomes. Nat Ecol Evol. 2022 Jun 6(6): 738-749. Epub 2022 Apr 28.
942	Lumnitzera littorea	Combretaceae	2022-04-28	He Z, Feng X, .., Shi S, Evolution of coastal forests based on a full set of mangrove genomes. Nat Ecol Evol. 2022 Jun 6(6): 738-749. Epub 2022 Apr 28.
941	Lumnitzera racemosa	Combretaceae	2022-04-28	He Z, Feng X, .., Shi S, Evolution of coastal forests based on a full set of mangrove genomes. Nat Ecol Evol. 2022 Jun 6(6): 738-749. Epub 2022 Apr 28.
940	Morinda citrifolia	Rubiaceae	2022-04-28	He Z, Feng X, .., Shi S, Evolution of coastal forests based on a full set of mangrove genomes. Nat Ecol Evol. 2022 Jun 6(6): 738-749. Epub 2022 Apr 28.
939	Nypa fruticans	Arecaceae	2022-04-28	He Z, Feng X, .., Shi S, Evolution of coastal forests based on a full set of mangrove genomes. Nat Ecol Evol. 2022 Jun 6(6): 738-749. Epub 2022 Apr 28.
938	Pemphis acidula	Lythraceae	2022-04-28	He Z, Feng X, .., Shi S, Evolution of coastal forests based on a full set of mangrove genomes. Nat Ecol Evol. 2022 Jun 6(6): 738-749. Epub 2022 Apr 28.
937	Pluchea indica	Asteraceae	2022-04-28	He Z, Feng X, .., Shi S, Evolution of coastal forests based on a full set of mangrove genomes. Nat Ecol Evol. 2022 Jun 6(6): 738-749. Epub 2022 Apr 28.
936	Pongamia pinnata	Fabaceae	2022-04-28	He Z, Feng X, .., Shi S, Evolution of coastal forests based on a full set of mangrove genomes. Nat Ecol Evol. 2022 Jun 6(6): 738-749. Epub 2022 Apr 28.
935	Premna obtusifolia	Lamiaceae	2022-04-28	He Z, Feng X, .., Shi S, Evolution of coastal forests based on a full set of mangrove genomes. Nat Ecol Evol. 2022 Jun 6(6): 738-749. Epub 2022 Apr 28.
934	Rhizophora mangle	Rhizophoraceae	2022-04-28	He Z, Feng X, .., Shi S, Evolution of coastal forests based on a full set of mangrove genomes. Nat Ecol Evol. 2022 Jun 6(6): 738-749. Epub 2022 Apr 28.
933	Rhizophora mucronata	Rhizophoraceae	2022-04-28	He Z, Feng X, .., Shi S, Evolution of coastal forests based on a full set of mangrove genomes. Nat Ecol Evol. 2022 Jun 6(6): 738-749. Epub 2022 Apr 28.
932	Rhizophora stylosa	Rhizophoraceae	2022-04-28	He Z, Feng X, .., Shi S, Evolution of coastal forests based on a full set of mangrove genomes. Nat Ecol Evol. 2022 Jun 6(6): 738-749. Epub 2022 Apr 28.
931	Scaevola hainanensis	Goodeniaceae	2022-04-28	He Z, Feng X, .., Shi S, Evolution of coastal forests based on a full set of mangrove genomes. Nat Ecol Evol. 2022 Jun 6(6): 738-749. Epub 2022 Apr 28.
930	Scaevola sericea	Goodeniaceae	2022-04-28	He Z, Feng X, .., Shi S, Evolution of coastal forests based on a full set of mangrove genomes. Nat Ecol Evol. 2022 Jun 6(6): 738-749. Epub 2022 Apr 28.
929	Scyphiphora hydrophyllacea	Rubiaceae	2022-04-28	He Z, Feng X, .., Shi S, Evolution of coastal forests based on a full set of mangrove genomes. Nat Ecol Evol. 2022 Jun 6(6): 738-749. Epub 2022 Apr 28.
928	Sonneratia apetala	Lythraceae	2022-04-28	He Z, Feng X, .., Shi S, Evolution of coastal forests based on a full set of mangrove genomes. Nat Ecol Evol. 2022 Jun 6(6): 738-749. Epub 2022 Apr 28.
927	Sonneratia ovata	Lythraceae	2022-04-28	He Z, Feng X, .., Shi S, Evolution of coastal forests based on a full set of mangrove genomes. Nat Ecol Evol. 2022 Jun 6(6): 738-749. Epub 2022 Apr 28.
926	Swietenia macrophylla	Meliaceae	2022-04-28	He Z, Feng X, .., Shi S, Evolution of coastal forests based on a full set of mangrove genomes. Nat Ecol Evol. 2022 Jun 6(6): 738-749. Epub 2022 Apr 28.
925	Taxillus chinensis	Loranthaceae	2022-04-28	Fu J, Wan L, .., Pan L, Chromosome-Level Genome Assembly of the Hemiparasitic Taxillus chinensis. Genome Biol Evol. 2022 May 3 14(5): evac060.
924	Xylocarpus granatum	Meliaceae	2022-04-28	He Z, Feng X, .., Shi S, Evolution of coastal forests based on a full set of mangrove genomes. Nat Ecol Evol. 2022 Jun 6(6): 738-749. Epub 2022 Apr 28.
923	Xylocarpus moluccensis	Meliaceae	2022-04-28	He Z, Feng X, .., Shi S, Evolution of coastal forests based on a full set of mangrove genomes. Nat Ecol Evol. 2022 Jun 6(6): 738-749. Epub 2022 Apr 28.
922	Xylocarpus rumphii	Meliaceae	2022-04-28	He Z, Feng X, .., Shi S, Evolution of coastal forests based on a full set of mangrove genomes. Nat Ecol Evol. 2022 Jun 6(6): 738-749. Epub 2022 Apr 28.
921	Corydalis tomentella	Papaveraceae	2022-04-27	Xu Z, Li Z, .., Song J, The genome of Corydalis reveals the evolution of benzylisoquinoline alkaloid biosynthesis in Ranunculales. Plant J. 2022 Jul 111(1): 217-230. Epub 2022 May 21.
920	Cynodon dactylon	Poaceae	2022-04-25	Zhang B, Chen S, .., Liu JY, A High-Quality Haplotype-Resolved Genome of Common Bermudagrass (Cynodon dactylon L.) Provides Insights Into Polyploid Genome Stability and Prostrate Growth. Front Plant Sci. 2022 Apr 25 13: 890980. eCollection 2022.
919	Styphnolobium japonicum	Fabaceae	2022-04-25	Lei W, Wang Z, .., Ru D, Chromosome-level genome assembly and characterization of Sophora japonica. DNA Res. 2022 May 27 29(3): dsac009.
918	Platanthera guangdongensis	Orchidaceae	2022-04-21	Li MH, Liu KW, .., Liu ZJ, Genomes of leafy and leafless Platanthera orchids illuminate the evolution of mycoheterotrophy. Nat Plants. 2022 Apr 8(4): 373-388. Epub 2022 Apr 21.
917	Platanthera zijinensis	Orchidaceae	2022-04-21	Li MH, Liu KW, .., Liu ZJ, Genomes of leafy and leafless Platanthera orchids illuminate the evolution of mycoheterotrophy. Nat Plants. 2022 Apr 8(4): 373-388. Epub 2022 Apr 21.
916	Larix kaempferi	Pinaceae	2022-04-20	Sun C, Xie YH, .., Zhang SG, The Larix kaempferi genome reveals new insights into wood properties. J Integr Plant Biol. 2022 Jul 64(7): 1364-1373.
915	Bauhinia variegata	Fabaceae	2022-04-19	Zhong Y, Chen Y, .., Zhou R, Chromosomal-level genome assembly of the orchid tree Bauhinia variegata (Leguminosae, Cercidoideae) supports the allotetraploid origin hypothesis of Bauhinia. DNA Res. 2022 Feb 27 29(2): dsac012.
914	Cycas panzhihuaensis	Cycadaceae	2022-04-18	Liu Y, Wang S, .., Zhang S, The Cycas genome and the early evolution of seed plants. Nat Plants. 2022 Apr 8(4): 389-401. Epub 2022 Apr 18.
913	Dioscorea alata	Dioscoreaceae	2022-04-14	Bredeson JV, Lyons JB, .., Rokhsar DS, Chromosome evolution and the genetic basis of agronomically important traits in greater yam. Nat Commun. 2022 Apr 14 13(1): 2001.
912	Salvia hispanica	Lamiaceae	2022-04-14	Wang L, Lee M, .., Yue GH, A chromosome-level genome assembly of chia provides insights into high omega-3 content and coat color variation of its seeds. Plant Commun. 2022 Jul 11 3(4): 100326. Epub 2022 Apr 14.
911	Carpinus viminea	Betulaceae	2022-04-13	Wang Z, Kang M, .., Liu J, Genomic evidence for homoploid hybrid speciation between ancestors of two different genera. Nat Commun. 2022 Apr 13 13(1): 1987.
910	Solanum lycopersicoides	Solanaceae	2022-04-12	Powell AF, Feder A, .., Usadel B, A Solanum lycopersicoides reference genome facilitates insights into tomato specialized metabolism and immunity. Plant J. 2022 Jun 110(6): 1791-1810. Epub 2022 May 18.
909	Paspalum notatum	Poaceae	2022-04-11	Yan Z, Liu H, .., Wang Z, High-quality chromosome-scale de novo assembly of the Paspalum notatum Fluegge genome. BMC Genomics. 2022 Apr 11 23(1): 293.
908	Ilex asprella	Aquifoliaceae	2022-04-09	Kong BL, Nong W, .., Shaw PC, Chromosomal level genome of Ilex asprella and insight into antiviral triterpenoid pathway. Genomics. 2022 May 114(3): 110366. Epub 2022 Apr 9.
907	Gastrodia menghaiensis	Orchidaceae	2022-04-07	Jiang Y, Hu X, .., Jin X, The Gastrodia menghaiensis (Orchidaceae) genome provides new insights of orchid mycorrhizal interactions. BMC Plant Biol. 2022 Apr 7 22(1): 179.
906	Panax japonicus	Araliaceae	2022-04-07	Wang ZH, Wang XF, .., Li LF, Reshuffling of the ancestral core-eudicot genome shaped chromatin topology and epigenetic modification in Panax. Nat Commun. 2022 Apr 7 13(1): 1902.
905	Panax quinquefolius	Araliaceae	2022-04-07	Wang ZH, Wang XF, .., Li LF, Reshuffling of the ancestral core-eudicot genome shaped chromatin topology and epigenetic modification in Panax. Nat Commun. 2022 Apr 7 13(1): 1902.
904	Panax stipuleanatus	Araliaceae	2022-04-07	Wang ZH, Wang XF, .., Li LF, Reshuffling of the ancestral core-eudicot genome shaped chromatin topology and epigenetic modification in Panax. Nat Commun. 2022 Apr 7 13(1): 1902.
903	Gentiana dahurica	Gentianaceae	2022-04-05	Li T, Yu X, .., Hu Q, The chromosome-level genome assembly of Gentiana dahurica (Gentianaceae) provides insights into gentiopicroside biosynthesis. DNA Res. 2022 Feb 27 29(2): dsac008.
902	Quercus mongolica	Fagaceae	2022-04-04	Ai W, Liu Y, .., Lu X, A chromosome-scale genome assembly of the Mongolian oak (Quercus mongolica). Mol Ecol Resour. 2022 Aug 22(6): 2396-2410. Epub 2022 Apr 13.
901	Streptocarpus rexii	Gesneriaceae	2022-04-03	Nishii K, Hart M, .., Moller M, The first genome for the Cape Primrose Streptocarpus rexii (Gesneriaceae), a model plant for studying meristem-driven shoot diversity. Plant Direct. 2022 Apr 3 6(4): e388. eCollection 2022 Apr.
900	Nelumbo lutea	Nelumbonaceae	2022-04-01	Zheng P, Sun H, .., Yang M, Comparative analyses of American and Asian lotus genomes reveal insights into petal color, carpel thermogenesis and domestication. Plant J. 2022 Jun 110(5): 1498-1515. Epub 2022 Apr 19.
899	Bupleurum chinense	Apiaceae	2022-03-31	Zhang Q, Li M, .., Zhang Y, Chromosome-Level Genome Assembly of Bupleurum chinense DC Provides Insights Into the Saikosaponin Biosynthesis. Front Genet. 2022 Mar 31 13: 878431. eCollection 2022.
898	Malus prunifolia	Rosaceae	2022-03-29	Li Z, Wang L, .., Guan Q, A Chromosome-Scale Reference Genome Provides Insights into the Genetic Origin and Grafting-Mediated Stress Tolerance of Malus prunifolia. Plant Biotechnol J. 2022 Jun 20(6): 1015-1017. Epub 2022 Apr 17.
897	Carex kokanica	Cyperaceae	2022-03-23	Qu G, Bao Y, .., Can M, Draft genomes assembly and annotation of Carex parvula and Carex kokanica reveals stress-specific genes. Sci Rep. 2022 Mar 23 12(1): 4970.
896	Carex parvula	Cyperaceae	2022-03-23	Qu G, Bao Y, .., Can M, Draft genomes assembly and annotation of Carex parvula and Carex kokanica reveals stress-specific genes. Sci Rep. 2022 Mar 23 12(1): 4970.
895	Hibiscus hamabo	Malvaceae	2022-03-23	Wang Z, Xue JY, .., Gu C, The genome of Hibiscus hamabo reveals its adaptation to saline and waterlogged habitat. Hortic Res. 2022 Mar 23 9: uhac067. eCollection 2022.
894	Morus indica	Moraceae	2022-03-21	Jain M, Bansal J, .., Khurana P, Draft genome sequence of Indian mulberry (Morus indica) provides a resource for functional and translational genomics. Genomics. 2022 May 114(3): 110346. Epub 2022 Mar 22.
893	Camellia fluviatilis	Theaceae	2022-03-20	Gong W, Xiao S, .., Zhang L, Chromosome-level genome of Camellia lanceoleosa provides a valuable resource for understanding genome evolution and self-incompatibility. Plant J. 2022 May 110(3): 881-898. Epub 2022 Apr 26.
892	Rubus idaeus	Rosaceae	2022-03-16	Davik J, Roen D, .., Sargent DJ, A chromosome-level genome sequence assembly of the red raspberry (Rubus idaeus L.). PLoS One. 2022 Mar 16 17(3): e0265096. eCollection 2022.
891	Solanum muricatum	Solanaceae	2022-03-16	Song X, Liu H, .., Duan W, Chromosome-level pepino genome provides insights into genome evolution and anthocyanin biosynthesis in Solanaceae. Plant J. 2022 May 110(4): 1128-1143. Epub 2022 Mar 29.
890	Glycine cyrtoloba	Fabaceae	2022-03-14	Zhuang Y, Wang X, .., Ma J, Phylogenomics of the genus Glycine sheds light on polyploid evolution and life-strategy transition. Nat Plants. 2022 Mar 8(3): 233-244. Epub 2022 Mar 14.
889	Glycine dolichocarpa	Fabaceae	2022-03-14	Zhuang Y, Wang X, .., Ma J, Phylogenomics of the genus Glycine sheds light on polyploid evolution and life-strategy transition. Nat Plants. 2022 Mar 8(3): 233-244. Epub 2022 Mar 14.
888	Glycine falcata	Fabaceae	2022-03-14	Zhuang Y, Wang X, .., Ma J, Phylogenomics of the genus Glycine sheds light on polyploid evolution and life-strategy transition. Nat Plants. 2022 Mar 8(3): 233-244. Epub 2022 Mar 14.
887	Glycine stenophita	Fabaceae	2022-03-14	Zhuang Y, Wang X, .., Ma J, Phylogenomics of the genus Glycine sheds light on polyploid evolution and life-strategy transition. Nat Plants. 2022 Mar 8(3): 233-244. Epub 2022 Mar 14.
886	Glycine syndetika	Fabaceae	2022-03-14	Zhuang Y, Wang X, .., Ma J, Phylogenomics of the genus Glycine sheds light on polyploid evolution and life-strategy transition. Nat Plants. 2022 Mar 8(3): 233-244. Epub 2022 Mar 14.
885	Glycine tomentella	Fabaceae	2022-03-14	Zhuang Y, Wang X, .., Ma J, Phylogenomics of the genus Glycine sheds light on polyploid evolution and life-strategy transition. Nat Plants. 2022 Mar 8(3): 233-244. Epub 2022 Mar 14.
884	Portulaca amilis	Portulacaceae	2022-03-14	Gilman IS, Moreno-Villena JJ, .., Edwards EJ, Gene co-expression reveals the modularity and integration of C4 and CAM in Portulaca. Plant Physiol. 2022 Jun 1 189(2): 735-753.
883	Haloxylon ammodendron	Amaranthaceae	2022-03-10	Wang M, Zhang L, .., Fu Z, Chromosome-level genome assembly of a xerophytic plant, Haloxylon ammodendron. DNA Res. 2022 Feb 27 29(2): dsac006.
882	Nannochloris desiccata	Chlorellaceae	2022-03-09	Sanders CK, Hanschen ER, .., Dale T, Phylogenetic analyses and reclassification of the oleaginous marine species Nannochloris sp. desiccata (Trebouxiophyceae, Chlorophyta), formerly Chlorella desiccata, supported by a high-quality genome assembly. J Phycol. 2022 Jun 58(3): 436-448. Epub 2022 Mar 23.
881	Vaccinium oxycoccos	Ericaceae	2022-03-07	Kawash J, Colt K, .., Michael TP, Contrasting a reference cranberry genome to a crop wild relative provides insights into adaptation, domestication, and breeding. PLoS One. 2022 Mar 7 17(3): e0264966. eCollection 2022.
880	Acer pseudosieboldianum	Sapindaceae	2022-03-03	Li X, Cai K, .., Zhao X, Chromosome-Level genome assembly for Acer pseudosieboldianum and highlights to mechanisms for leaf color and shape change. Front Plant Sci. 2022 Mar 3 13: 850054. eCollection 2022.
879	Aralia elata	Araliaceae	2022-03-01	Liu W, Guo W, .., You X, A High-Quality Reference Genome Sequence and Genetic Transformation System of Aralia elata. Front Plant Sci. 2022 Mar 1 13: 822942. eCollection 2022.
878	Dendrobium nobile	Orchidaceae	2022-03-01	Xu Q, Niu SC, .., Zhang GQ, Chromosome-Scale Assembly of the Dendrobium nobile Genome Provides Insights Into the Molecular Mechanism of the Biosynthesis of the Medicinal Active Ingredient of Dendrobium. Front Genet. 2022 Mar 1 13: 844622. eCollection 2022.
877	Macadamia tetraphylla	Proteaceae	2022-02-23	Niu Y, Li G, .., Liu J, The Chromosome-Scale Reference Genome of Macadamia tetraphylla Provides Insights Into Fatty Acid Biosynthesis. Front Genet. 2022 Feb 23 13: 835363. eCollection 2022.
876	Sapindus mukorossi	Sapindaceae	2022-02-17	Xue T, Chen D, .., Li B, Chromosome-scale assembly and population diversity analyses provide insights into the evolution of Sapindus mukorossi. Hortic Res. 2022 Jan 5 9: uhac012.
875	Vatica mangachapoi	Dipterocarpaceae	2022-02-16	Tang L, Liao X, .., Wu Z, A chromosome-scale genome and transcriptomic analysis of the endangered tropical tree Vatica mangachapoi (Dipterocarpaceae). DNA Res. 2022 Feb 27 29(2): dsac005.
874	Amorphophallus konjac	Araceae	2022-02-15	Gao Y, Zhang Y, .., Tang L, A chromosome-level genome assembly of Amorphophallus konjac provides insights into konjac glucomannan biosynthesis. Comput Struct Biotechnol J. 2022 Feb 15 20: 1002-1011. eCollection 2022.
873	Entodon seductrix	Entodontaceae	2022-02-15	Yu J, Cai Y, .., Liu Y, Chromosome-level genome assemblies of two Hypnales (mosses) reveal high intergeneric synteny. Genome Biol Evol. 2022 Feb 4 14(2): evac020.
872	Hypnum curvifolium	Pylaisiaceae	2022-02-15	Yu J, Cai Y, .., Liu Y, Chromosome-level genome assemblies of two Hypnales (mosses) reveal high intergeneric synteny. Genome Biol Evol. 2022 Feb 4 14(2): evac020.
871	Hibiscus mutabilis	Malvaceae	2022-02-14	Yang Y, Liu X, .., Liu X, A High-Quality, Chromosome-Level Genome Provides Insights Into Determinate Flowering Time and Color of Cotton Rose (Hibiscus mutabilis). Front Plant Sci. 2022 Feb 14 13: 818206. eCollection 2022.
870	Heliosperma pusillum	Caryophyllaceae	2022-02-13	Szukala A, Lovegrove-Walsh J, .., Paun O, Polygenic routes lead to parallel altitudinal adaptation in Heliosperma pusillum (Caryophyllaceae). Mol Ecol. 2023 Apr 32(8): 1832-1847. Epub 2022 Feb 23.
869	Aristolochia contorta	Aristolochiaceae	2022-02-11	Cui X, Meng F, .., Lu S, Chromosome-level genome assembly of Aristolochia contorta provides insights into the biosynthesis of benzylisoquinoline alkaloids and aristolochic acids. Hortic Res. 2022 Feb 11 9: uhac005. Epub ahead of print
868	Bruguiera sexangula	Rhizophoraceae	2022-02-11	Pootakham W, Naktang C, .., Tangphatsornruang S, De novo reference assembly of the upriver orange mangrove (Bruguiera sexangula) genome. Genome Biol Evol. 2022 Feb 4 14(2): evac025.
867	Hippophae rhamnoides	Elaeagnaceae	2022-02-04	Wu Z, Chen H, .., Wang E, The genome of Hippophae rhamnoides provides insights into a conserved molecular mechanism in actinorhizal and rhizobial symbiosis. New Phytol. 2022 Jul 235(1): 276-291. Epub 2022 Mar 3.
866	Echinochloa colona	Poaceae	2022-02-03	Wu D, Shen E, .., Ye CY, Genomic insights into the evolution of Echinochloa species as weed and orphan crop. Nat Commun. 2022 Feb 3 13(1): 689.
865	Buxus sinica	Buxaceae	2022-02-02	Chanderbali AS, Jin L, .., Soltis PS, Buxus and Tetracentron genomes help resolve eudicot genome history. Nat Commun. 2022 Feb 2 13(1): 643.
864	Ceriops zippeliana	Rhizophoraceae	2022-02-02	Pootakham W, Sonthirod C, .., Tangphatsornruang S, A de novo reference assembly of the yellow mangrove Ceriops zippeliana genome. G3 (Bethesda). 2022 Apr 4 12(4): jkac025.
863	Chondria armata	Rhodomelaceae	2022-02-02	Steele TS, Brunson JK, .., Moore BS, Domoic acid biosynthesis in the red alga Chondria armata suggests a complex evolutionary history for toxin production. Proc Natl Acad Sci U S A. 2022 Feb 8 119(6): e2117407119.
862	Gilia yorkii	Polemoniaceae	2022-02-02	Jarvis DE, Maughan PJ, .., Whipple CJ, Chromosome-scale genome assembly of Gilia yorkii enables genetic mapping of floral traits in an inter-species cross. Genome Biol Evol. 2022 Mar 2 14(3): evac017.
861	Sporobolus pyramidalis	Poaceae	2022-02-01	Chavez Montes RA, Haber A, .., Oliver MJ, A comparative genomics examination of desiccation tolerance and sensitivity in two sister grass species. Proc Natl Acad Sci U S A. 2022 Feb 1 119(5): e2118886119.
860	Sporobolus stapfianus	Poaceae	2022-02-01	Chavez Montes RA, Haber A, .., Oliver MJ, A comparative genomics examination of desiccation tolerance and sensitivity in two sister grass species. Proc Natl Acad Sci U S A. 2022 Feb 1 119(5): e2118886119.
859	Crucihimalaya lasiocarpa	Brassicaceae	2022-01-30	Feng L, Lin H, .., Hu Q, A chromosome-level genome assembly of an alpine plant Crucihimalaya lasiocarpa provides insights into high-altitude adaptation. DNA Res. 2022 Jan 28 29(1): dsac004.
858	Bretschneidera sinensis	Akaniaceae	2022-01-28	Liu HL, Harris AJ, .., Wei X, The genome of the Paleogene relic tree Bretschneidera sinensis: insights into trade-offs in gene family evolution, demographic history, and adaptive SNPs. DNA Res. 2022 Jan 28 29(1): dsac003.
857	Gracilaria domingensis	Gracilariaceae	2022-01-28	Nakamura-Gouvea N, Alves-Lima C, .., Colepicolo P, Insights into agar and secondary metabolite pathways from the genome of the red alga Gracilaria domingensis (Rhodophyta, Gracilariales). J Phycol. 2022 Jun 58(3): 406-423. Epub 2022 Mar 21.
856	Speranskia yunnanensis	Euphorbiaceae	2022-01-24	Yuan G, Tan S, .., Tian B, Chromosome-Level Genome Assembly of the Rare and Endangered Tropical Plant Speranskia yunnanensis (Euphorbiaceae). Front Genet. 2022 Jan 24 12: 755564. eCollection 2021.
855	Bruguiera parviflora	Rhizophoraceae	2022-01-21	Pootakham W, Sonthirod C, .., Tangphatsornruang S, A chromosome-scale reference genome assembly of yellow mangrove (Bruguiera parviflora) reveals a whole genome duplication event associated with the Rhizophoraceae lineage. Mol Ecol Resour. 2022 Jul 22(5): 1939-1953. Epub 2022 Jan 31.
854	Pueraria montana	Fabaceae	2022-01-19	Shang X, Yi X, .., Yan H, Chromosomal-level genome and multi-omics dataset of Pueraria lobata var. thomsonii provide new insights into legume family and the isoflavone and puerarin biosynthesis pathways. Hortic Res. 2022 Jan 19 9: uhab035. Epub ahead of print
853	Asparagus kiusianus	Asparagaceae	2022-01-18	Shirasawa K, Ueta S, .., Isobe S, Chromosome-scale haplotype-phased genome assemblies of the male and female lines of wild asparagus (Asparagus kiusianus), a dioecious plant species. DNA Res. 2022 Jan 28 29(1): dsac002.
852	Camellia chekiangoleosa	Theaceae	2022-01-18	Shen TF, Huang B, .., Xu LA, The reference genome of Camellia chekiangoleosa provides insights into Camellia evolution and tea oil biosynthesis. Hortic Res. 2022 Jan 18 9: uhab083. Epub ahead of print
851	Chrysanthemum lavandulifolium	Asteraceae	2022-01-18	Wen X, Li J, .., Dai S, The Chrysanthemum lavandulifolium genome and the molecular mechanism underlying diverse capitulum types. Hortic Res. 2022 Jan 18 9: uhab022. Epub ahead of print
850	Telopea speciosissima	Proteaceae	2022-01-11	Chen SH, Rossetto M, .., Edwards RJ, Chromosome-level de novo genome assembly of Telopea speciosissima (New South Wales waratah) using long-reads, linked-reads and Hi-C. Mol Ecol Resour. 2022 Jul 22(5): 1836-1854. Epub 2022 Jan 11.
849	Camellia oleifera	Theaceae	2022-01-10	Lin P, Wang K, .., Yin H, The genome of oil-Camellia and population genomics analysis provide insights into seed oil domestication. Genome Biol. 2022 Jan 10 23(1): 14.
848	Begonia darthvaderiana	Begoniaceae	2022-01-08	Li L, Chen X, .., Liu H, Genomes shed light on the evolution of Begonia, a mega-diverse genus. New Phytol. 2022 Apr 234(1): 295-310. Epub 2022 Feb 9.
847	Begonia loranthoides	Begoniaceae	2022-01-08	Li L, Chen X, .., Liu H, Genomes shed light on the evolution of Begonia, a mega-diverse genus. New Phytol. 2022 Apr 234(1): 295-310. Epub 2022 Feb 9.
846	Begonia masoniana	Begoniaceae	2022-01-08	Li L, Chen X, .., Liu H, Genomes shed light on the evolution of Begonia, a mega-diverse genus. New Phytol. 2022 Apr 234(1): 295-310. Epub 2022 Feb 9.
845	Begonia peltatifolia	Begoniaceae	2022-01-08	Li L, Chen X, .., Liu H, Genomes shed light on the evolution of Begonia, a mega-diverse genus. New Phytol. 2022 Apr 234(1): 295-310. Epub 2022 Feb 9.
844	Dendrocalamus latiflorus	Poaceae	2022-01-06	Zheng Y, Yang D, .., Gu L, Allele-aware chromosome-scale assembly of the allopolyploid genome of hexaploid Ma Bamboo (Dendrocalamus latiflorus Munro). J Integr Plant Biol. 2022 Mar 64(3): 649-670. Epub 2022 Feb 28.
843	Ilex polyneura	Aquifoliaceae	2022-01-05	Yao X, Lu Z, .., Corlett RT, A chromosome-scale genome assembly for the holly (Ilex polyneura) provides insights into genomic adaptations to elevation in Southwest China. Hortic Res. 2022 Jan 5 9: uhab049.
842	Sorbus aucuparia	Rosaceae	2022-01-05	Zhao D, Zhang Y, .., Chai M, Genome sequence and transcriptome of Sorbus pohuashanensis provides insights into population evolution and leaf sunburn response. J Genet Genomics. 2022 Jun 49(6): 547-558. Epub 2022 Jan 5.
841	Bidens hawaiensis	Asteraceae	2022-01-04	Bellinger MR, Datlof EM, .., Knope ML, A genome for Bidens hawaiensis: a member of a hexaploid Hawaiian plant adaptive radiation. J Hered. 2022 May 16 113(2): 205-214.
840	Sindora glabra	Fabaceae	2022-01-04	Yu N, Sun H, .., Li R, The Diesel Tree Sindora glabra Genome Provides Insights Into the Evolution of Oleoresin Biosynthesis. Front Plant Sci. 2022 Jan 4 12: 794830. eCollection 2021.
839	Litchi chinensis	Sapindaceae	2022-01-03	Hu G, Feng J, .., Li J, Two divergent haplotypes from a highly heterozygous lychee genome suggest independent domestication events for early and late-maturing cultivars. Nat Genet. 2022 Jan 54(1): 73-83. Epub 2022 Jan 3.
838	Synsepalum dulcificum	Sapotaceae	2022-01-03	Yang Z, Liu Z, .., Ding Y, The Chromosome-Level Genome of Miracle Fruit (Synsepalum dulcificum) Provides New Insights Into the Evolution and Function of Miraculin. Front Plant Sci. 2022 Jan 3 12: 804662. eCollection 2021.
837	Aegilops bicornis	Poaceae	2022-01-01	Li LF, Zhang ZB, .., Liu B, Genome sequences of the five Sitopsis species of Aegilops and the origin of polyploid wheat B-subgenome. Mol Plant. 2022 Mar 7 15(3): 488-503. Epub 2022 Jan 1.
836	Aegilops longissima	Poaceae	2022-01-01	Li LF, Zhang ZB, .., Liu B, Genome sequences of the five Sitopsis species of Aegilops and the origin of polyploid wheat B-subgenome. Mol Plant. 2022 Mar 7 15(3): 488-503. Epub 2022 Jan 1.
835	Aegilops searsii	Poaceae	2022-01-01	Li LF, Zhang ZB, .., Liu B, Genome sequences of the five Sitopsis species of Aegilops and the origin of polyploid wheat B-subgenome. Mol Plant. 2022 Mar 7 15(3): 488-503. Epub 2022 Jan 1.
834	Aegilops sharonensis	Poaceae	2022-01-01	Li LF, Zhang ZB, .., Liu B, Genome sequences of the five Sitopsis species of Aegilops and the origin of polyploid wheat B-subgenome. Mol Plant. 2022 Mar 7 15(3): 488-503. Epub 2022 Jan 1.
833	Aegilops speltoides	Poaceae	2022-01-01	Li LF, Zhang ZB, .., Liu B, Genome sequences of the five Sitopsis species of Aegilops and the origin of polyploid wheat B-subgenome. Mol Plant. 2022 Mar 7 15(3): 488-503. Epub 2022 Jan 1.
832	Acer negundo	Sapindaceae	2021-12-29	McEvoy SL, Sezen UU, .., Swenson NG, Strategies of tolerance reflected in two North American maple genomes. Plant J. 2022 Mar 109(6): 1591-1613. Epub 2022 Feb 25.
831	Acer saccharum	Sapindaceae	2021-12-29	McEvoy SL, Sezen UU, .., Swenson NG, Strategies of tolerance reflected in two North American maple genomes. Plant J. 2022 Mar 109(6): 1591-1613. Epub 2022 Feb 25.
830	Pinus tabuliformis	Pinaceae	2021-12-22	Niu S, Li J, .., Wu HX, The Chinese pine genome and methylome unveil key features of conifer evolution. Cell. 2022 Jan 6 185(1): 204-217.e14. Epub 2021 Dec 28.
829	P.incertae sedis sp.YPF701	P.incertae sedis	2021-12-19	Repetti SI, Iha C, .., Verbruggen H, Nuclear genome of a pedinophyte pinpoints genomic innovation and streamlining in the green algae. New Phytol. 2022 Mar 233(5): 2144-2154. Epub 2022 Jan 6.
828	Taraxacum mongolicum	Asteraceae	2021-12-17	Lin T, Xu X, .., Li J, Extensive sequence divergence between the reference genomes of Taraxacum kok-saghyz and Taraxacum mongolicum. Sci China Life Sci. 2022 Mar 65(3): 515-528. Epub 2021 Dec 17.
827	Argentina anserina	Rosaceae	2021-12-15	Gan X, Li S, .., Zhang H, Chromosome-Level Genome Assembly Provides New Insights into Genome Evolution and Tuberous Root Formation of Potentilla anserina. Genes (Basel). 2021 Dec 15 12(12): 1993.
826	Sequoia sempervirens	Cupressaceae	2021-12-14	Neale DB, Zimin AV, .., Salzberg SL, Assembled and annotated 26.5 Gbp coast redwood genome: a resource for estimating evolutionary adaptive potential and investigating hexaploid origin. G3 (Bethesda). 2022 Jan 4 12(1): jkab380.
825	Phragmites australis	Poaceae	2021-12-11	Oh DH, Kowalski KP, .., Clay K, Novel genome characteristics contribute to the invasiveness of Phragmites australis (common reed). Mol Ecol. 2022 Feb 31(4): 1142-1159. Epub 2021 Dec 11.
824	Acer catalpifolium	Sapindaceae	2021-12-08	Yu T, Hu Y, .., Yi X, Whole-genome sequencing of Acer catalpifolium reveals evolutionary history of endangered species. Genome Biol Evol. 2021 Dec 1 13(12): evab271.
823	Lemna minuta	Araceae	2021-12-06	Abramson BW, Novotny M, .., Michael TP, The genome and preliminary single-nuclei transcriptome of Lemna minuta reveals mechanisms of invasiveness. Plant Physiol. 2022 Feb 4 188(2): 879-897.
822	Trapa natans	Lythraceae	2021-12-03	Lu RS, Chen Y, .., Qiu YX, Genome sequencing and transcriptome analyses provide insights into the origin and domestication of water caltrop (Trapa spp., Lythraceae). Plant Biotechnol J. 2022 Apr 20(4): 761-776. Epub 2021 Dec 11.
821	Elaeagnus mollis	Elaeagnaceae	2021-12-02	Ren B, Ru D, .., Liu B, Genome sequence of Elaeagnus mollis, the first chromosome-level genome of the family Elaeagnaceae. Genome Biol Evol. 2021 Dec 1 13(12): evab266.
820	Chrysanthemum makinoi	Asteraceae	2021-12-01	van Lieshout N, van Kaauwen M, .., Finkers R, De novo whole-genome assembly of Chrysanthemum makinoi, a key wild chrysanthemum. G3 (Bethesda). 2022 Jan 4 12(1): jkab358.
819	Cymbidium ensifolium	Orchidaceae	2021-12-01	Ai Y, Li Z, .., Liu ZJ, The Cymbidium genome reveals the evolution of unique morphological traits. Hortic Res. 2021 Dec 1 8(1): 255.
818	Oenanthe javanica	Apiaceae	2021-12-01	Liu JX, Jiang Q, .., Xiong AS, Integrative genome, transcriptome, microRNA, and degradome analysis of water dropwort (Oenanthe javanica) in response to water stress. Hortic Res. 2021 Dec 1 8(1): 262.
817	Scutellaria indica	Lamiaceae	2021-12-01	Choi H, Kang WS, .., Kim S, De Novo Assembly and Species-Specific Marker Development as a Useful Tool for the Identification of Scutellaria L. Species. Curr Issues Mol Biol. 2021 Dec 1 43(3): 2177-2188.
816	Chloranthus sessilifolius	Chloranthaceae	2021-11-26	Ma J, Sun P, .., Yang Y, The Chloranthus sessilifolius genome provides insight into early diversification of angiosperms. Nat Commun. 2021 Nov 26 12(1): 6929.
815	Chloranthus spicatus	Chloranthaceae	2021-11-26	Guo X, Fang D, .., Liu H, Chloranthus genome provides insights into the early diversification of angiosperms. Nat Commun. 2021 Nov 26 12(1): 6930.
814	Arctostaphylos glauca	Ericaceae	2021-11-24	Huang Y, Escalona M, .., Litt A, Reference genome assembly of the big berry Manzanita (Arctostaphylos glauca). J Hered. 2022 May 16 113(2): 188-196.
813	Astrephomene gubernaculifera	Goniaceae	2021-11-22	Yamashita S, Yamamoto K, .., Nozaki H, Genome sequencing of the multicellular alga Astrephomene provides insights into convergent evolution of germ-soma differentiation. Sci Rep. 2021 Nov 22 11(1): 22231.
812	Neolamarckia cadamba	Rubiaceae	2021-11-22	Zhao X, Hu X, .., Peng C, Chromosome-level assembly of Neolamarckia cadamba genome provides insights into the evolution of cadambine biosynthesis. Plant J. 2022 Feb 109(4): 891-908. Epub 2021 Dec 16.
811	Typha latifolia	Typhaceae	2021-11-22	Widanagama SD, Freeland JR, .., Shafer ABA, Genome assembly, annotation, and comparative analysis of the cattail Typha latifolia. G3 (Bethesda). 2022 Feb 4 12(2): jkab401.
810	Physalis pubescens	Solanaceae	2021-11-18	Lu J, Luo M, .., He C, The Physalis floridana genome provides insights into the biochemical and morphological evolution of Physalis fruits. Hortic Res. 2021 Nov 18 8(1): 244.
809	Actinidia kolomikta	Actinidiaceae	2021-11-17	Wu H, .., Liu J, A chromosome-level genome assembly for the wild kiwifruit Actinidia kolomikta provides insights into canker resistance and fruit development. Plant Biotechnol J. 2021 Nov 17. Online ahead of print.
808	Cinnamomum camphora	Lauraceae	2021-11-16	Shen T, Qi H, .., Xu M, The chromosome-level genome sequence of the camphor tree provides insights into Lauraceae evolution and terpene biosynthesis. Plant Biotechnol J. 2022 Feb 20(2): 244-246. Epub 2021 Dec 14.
807	Macadamia jansenii	Proteaceae	2021-11-16	Sharma P, Masouleh AK, .., Henry RJ, Denovo chromosome level assembly of a plant genome from long read sequence data. Plant J. 2022 Feb 109(3): 727-736. Epub 2021 Dec 2.
806	Arctium lappa	Asteraceae	2021-11-10	Yang Y, Li S, .., Kang T, The first high-quality chromosomal genome assembly of a medicinal and edible plant Arctium lappa. Mol Ecol Resour. 2022 May 22(4): 1493-1507. Epub 2021 Nov 22.
805	Prunus fruticosa	Rosaceae	2021-11-10	Wohner TW, Emeriewen OF, .., Flachowsky H, The draft chromosome-level genome assembly of tetraploid ground cherry (Prunus fruticosa Pall.) from long reads. Genomics. 2021 Nov 113(6): 4173-4183. Epub 2021 Nov 11.
804	Astragalus sinicus	Fabaceae	2021-11-08	Chang D, Gao S, .., Cao W, The chromosome-level genome assembly of Astragalus sinicus and comparative genomic analyses provide new resources and insights for understanding legume-rhizobial interactions. Plant Commun. 2021 Nov 8 3(2): 100263. eCollection 2022 Mar 14.
803	Fraxinus pennsylvanica	Oleaceae	2021-11-08	Huff M, Seaman J, .., Staton M, A high quality reference genome for Fraxinus pennsylvanica for ash species restoration and research. Mol Ecol Resour. 2022 May 22(4): 1284-1302. Epub 2021 Nov 27.
802	Isoetes taiwanensis	Isoetaceae	2021-11-03	Wickell D, Kuo LY, .., Li FW, Underwater CAM photosynthesis elucidated by Isoetes genome. Nat Commun. 2021 Nov 3 12(1): 6348.
801	Neoporphyra haitanensis	Bangiaceae	2021-11-03	Chen H, Chu JS, .., Yang R, Insights into the Ancient Adaptation to Intertidal Environments by Red Algae Based on a Genomic and Multiomics Investigation of Neoporphyra haitanensis. Mol Biol Evol. 2022 Jan 7 39(1): msab315.
800	Vaccinium darrowii	Ericaceae	2021-11-01	Yu J, Hulse-Kemp AM, .., Staton M, High-quality reference genome and annotation aids understanding of berry development for evergreen blueberry (Vaccinium darrowii) . Hortic Res. 2021 Nov 1 8(1): 228.
799	Melilotus albus	Fabaceae	2021-10-30	Wu F, Duan Z, .., Zhang J, Genome and systems biology of Melilotus albus provides insights into coumarins biosynthesis. Plant Biotechnol J. 2022 Mar 20(3): 592-609. Epub 2021 Nov 16.
798	Melastoma dodecandrum	Melastomataceae	2021-10-28	Hao Y, Zhou YZ, .., Peng DH, The Melastoma dodecandrum genome and the evolution of Myrtales. J Genet Genomics. 2022 Feb 49(2): 120-131. Epub 2021 Oct 28.
797	Microstegium vimineum	Poaceae	2021-10-28	Ramachandran D, Huebner CD, .., Barrett CF, Chromosome Level Genome Assembly and Annotation of Highly Invasive Japanese Stiltgrass (Microstegium vimineum). Genome Biol Evol. 2021 Nov 5 13(11): evab238.
796	Cyclocarya paliurus	Juglandaceae	2021-10-25	Zheng X, .., Xue T, Insights into the evolution and hypoglycemic metabolite biosynthesis of autotetraploid Cyclocarya paliurus by combining genomic, transcriptomic and metabolomic analyses. Ind Crops Prod. 2021 Dec, 173: 114154
795	Fragaria daltoniana	Rosaceae	2021-10-25	Qiao Q, Edger PP, .., Zhang T, Evolutionary history and pan-genome dynamics of strawberry ( Fragaria spp.). Proc Natl Acad Sci U S A. 2021 Nov 9 118(45): e2105431118.
794	Fragaria mandschurica	Rosaceae	2021-10-25	Qiao Q, Edger PP, .., Zhang T, Evolutionary history and pan-genome dynamics of strawberry ( Fragaria spp.). Proc Natl Acad Sci U S A. 2021 Nov 9 118(45): e2105431118.
793	Fragaria pentaphylla	Rosaceae	2021-10-25	Qiao Q, Edger PP, .., Zhang T, Evolutionary history and pan-genome dynamics of strawberry ( Fragaria spp.). Proc Natl Acad Sci U S A. 2021 Nov 9 118(45): e2105431118.
792	Castanopsis tibetana	Fagaceae	2021-10-24	Sun Y, Guo J, .., Yang K, The chromosome-scale genome assembly of Castanopsis tibetana provides a powerful comparative framework to study the evolution and adaptation of Fagaceae trees. Mol Ecol Resour. 2022 Apr 22(3): 1178-1189. Epub 2021 Nov 2.
791	Cymbidium goeringii	Orchidaceae	2021-10-23	Chung O, Kim J, .., Kwak M, A chromosome-scale genome assembly and annotation of the spring orchid (Cymbidium goeringii). Mol Ecol Resour. 2022 Apr 22(3): 1168-1177. Epub 2021 Nov 5.
790	Dipterocarpus turbinatus	Dipterocarpaceae	2021-10-22	Wang S, Liang H, .., Liu H, The chromosome-scale genomes of Dipterocarpus turbinatus and Hopea hainanensis (Dipterocarpaceae) provide insights into fragrant oleoresin biosynthesis and hard wood formation. Plant Biotechnol J. 2022 Mar 20(3): 538-553. Epub 2021 Dec 15.
789	Hopea hainanensis	Dipterocarpaceae	2021-10-22	Wang S, Liang H, .., Liu H, The chromosome-scale genomes of Dipterocarpus turbinatus and Hopea hainanensis (Dipterocarpaceae) provide insights into fragrant oleoresin biosynthesis and hard wood formation. Plant Biotechnol J. 2022 Mar 20(3): 538-553. Epub 2021 Dec 15.
788	Artemisia tridentata	Asteraceae	2021-10-19	Melton AE, Beck J, .., Buerki S, A draft genome provides hypotheses on drought tolerance in a keystone plant species in Western North America threatened by climate change. Ecol Evol. 2021 Oct 19 11(21): 15417-15429. eCollection 2021 Nov.
787	Euphorbia lathyris	Euphorbiaceae	2021-10-19	Wang M, Gu Z, .., Jiang D, High-quality genome assembly of an important biodiesel plant, Euphorbia lathyris L. DNA Res. 2021 Oct 11 28(6): dsab022.
786	Pugionium cornutum	Brassicaceae	2021-10-19	Hu Q, Ma Y, .., Liu J, Genome evolution of the psammophyte Pugionium for desert adaptation and further speciation. Proc Natl Acad Sci U S A. 2021 Oct 19 118(42): e2025711118.
785	Pugionium dolabratum	Brassicaceae	2021-10-19	Hu Q, Ma Y, .., Liu J, Genome evolution of the psammophyte Pugionium for desert adaptation and further speciation. Proc Natl Acad Sci U S A. 2021 Oct 19 118(42): e2025711118.
784	Curcuma longa	Zingiberaceae	2021-10-15	Chakraborty A, Mahajan S, .., Sharma VK, Genome sequencing of turmeric provides evolutionary insights into its medicinal properties. Commun Biol. 2021 Oct 15 4(1): 1193.
783	Papaver rhoeas	Papaveraceae	2021-10-15	Yang X, Gao S, .., Ye K, Three chromosome-scale Papaver genomes reveal punctuated patchwork evolution of the morphinan and noscapine biosynthesis pathway. Nat Commun. 2021 Oct 15 12(1): 6030.
782	Papaver setigerum	Papaveraceae	2021-10-15	Yang X, Gao S, .., Ye K, Three chromosome-scale Papaver genomes reveal punctuated patchwork evolution of the morphinan and noscapine biosynthesis pathway. Nat Commun. 2021 Oct 15 12(1): 6030.
781	Rhododendron henanense	Ericaceae	2021-10-15	Zhou XJ, Li JT, .., Sun SS, The chromosome-scale genome assembly, annotation and evolution of Rhododendron henanense subsp. lingbaoense Mol Ecol Resour. 2022 Apr 22(3): 988-1001. Epub 2021 Oct 25.
780	Panax vietnamensis	Araliaceae	2021-10-11	Tien NQD, Ma X, .., Loc NH, De novo whole-genome assembly and discovery of genes involved in triterpenoid saponin biosynthesis of Vietnamese ginseng (Panax vietnamensis Ha et Grushv.). Physiol Mol Biol Plants. 2021 Oct 27(10): 2215-2229. Epub 2021 Oct 11.
779	Prunus x kanzakura	Rosaceae	2021-10-11	Shirasawa K, Itai A, .., Isobe S, Genome sequencing and analysis of two early-flowering cherry (Cerasus x kanzakura) varieties, 'Kawazu-zakura' and 'Atami-zakura'. DNA Res. 2021 Oct 11 28(6): dsab026.
778	Macrotyloma uniflorum	Fabaceae	2021-10-08	Shirasawa K, Chahota R, .., Isobe S, A chromosome-scale draft genome sequence of horsegram (Macrotyloma uniflorum). GigaByte. 2021 Oct 8 2021: gigabyte30. eCollection 2021.
777	Shorea leprosula	Dipterocarpaceae	2021-10-07	Ng KKS, Kobayashi MJ, .., Shimizu KK, The genome of Shorea leprosula (Dipterocarpaceae) highlights the ecological relevance of drought in aseasonal tropical rainforests. Commun Biol. 2021 Oct 7 4(1): 1166.
776	Vicia sativa	Fabaceae	2021-10-07	Shirasawa K, Kosugi S, .., Isobe S, Genome features of common vetch (Vicia sativa) in natural habitats. Plant Direct. 2021 Oct 7 5(10): e352. eCollection 2021 Oct.
775	Streptochaeta angustifolia	Poaceae	2021-10-04	Seetharam AS, Yu Y, .., Hufford MB, The Streptochaeta Genome and the Evolution of the Grasses. Front Plant Sci. 2021 Oct 4 12: 710383. eCollection 2021.
774	Alliaria petiolata	Brassicaceae	2021-10-02	Alabi N, Wu Y, .., Colautti RI, Genome Report: A draft genome of Alliaria petiolata (garlic mustard) as a model system for invasion genetics. G3 (Bethesda). 2021 Dec 8 11(12): jkab339.
773	Prunus davidiana	Rosaceae	2021-10-01	Tan Q, Li S, .., Li L, Chromosome-level genome assemblies of five Prunus species and genome-wide association studies for key agronomic traits in peach. Hortic Res. 2021 Oct 1 8(1): 213.
772	Clausena lansium	Rutaceae	2021-09-30	Fan Y, Sahu SK, .., Liu H, The Clausena lansium (Wampee) genome reveal new insights into the carbazole alkaloids biosynthesis pathway. Genomics. 2021 Nov 113(6): 3696-3704. Epub 2021 Sep 11.
771	Euscaphis japonica	Staphyleaceae	2021-09-29	Sun WH, Li Z, .., Zou SQ, The Euscaphis japonica genome and the evolution of malvids. Plant J. 2021 Dec 108(5): 1382-1399. Epub 2021 Nov 5.
770	Populus tomentosa	Salicaceae	2021-09-22	An X, Gao K, .., Strauss SH, High quality haplotype-resolved genome assemblies of Populus tomentosa Carr., a stabilized interspecific hybrid species that is widespread in Asia. Mol Ecol Resour. 2022 Feb 22(2): 786-802. Epub 2021 Sep 30.
769	Perilla citriodora	Lamiaceae	2021-09-17	Zhang Y, Shen Q, .., Chen S, Incipient diploidization of the medicinal plant Perilla within 10,000 years. Nat Commun. 2021 Sep 17 12(1): 5508.
768	Perilla frutescens	Lamiaceae	2021-09-17	Zhang Y, Shen Q, .., Chen S, Incipient diploidization of the medicinal plant Perilla within 10,000 years. Nat Commun. 2021 Sep 17 12(1): 5508.
767	Bruguiera gymnorhiza	Rhizophoraceae	2021-09-16	Jiang M, Zhu Y, .., Zhang H, De novo genome assembly and in natura epigenomics reveal salinity-induced DNA methylation in the mangrove tree Bruguiera gymnorhiza. Mitochondrial DNA B Resour. 2021 Sep 9 6(10): 2872-2879. eCollection 2021.
766	Castanea crenata	Fagaceae	2021-09-13	Shirasawa K, Nishio S, .., Isobe S, Chromosome-level genome assembly of Japanese chestnut (Castanea crenata Sieb. et Zucc.) reveals conserved chromosomal segments in woody rosids. DNA Res. 2021 Sep 13 28(5): dsab016.
765	Nephelium lappaceum	Sapindaceae	2021-09-13	Zhang W, Lin J, .., Ming R, Rambutan genome revealed gene networks for spine formation and aril development. Plant J. 2021 Nov 108(4): 1037-1052. Epub 2021 Oct 13.
764	Gynostemma pentaphyllum	Cucurbitaceae	2021-09-09	Huang D, Ming R, .., Tan Y, Chromosome-level genome assembly of Gynostemma pentaphyllum provides insights into gypenoside biosynthesis. DNA Res. 2021 Sep 13 28(5): dsab018.
763	Vitellaria paradoxa	Sapotaceae	2021-09-09	Hale I, Ma X, .., Deynze A, Genomic Resources to Guide Improvement of the Shea Tree. Front Plant Sci. 2021 Sep 9 12: 720670. eCollection 2021.
762	Achnatherum splendens	Poaceae	2021-09-06	Ren G, Jiang Y, .., Liu J, The genome sequence provides insights into salt tolerance of Achnatherum splendens (Gramineae), a constructive species of alkaline grassland. Plant Biotechnol J. 2022 Jan 20(1): 116-128. Epub 2021 Sep 15.
761	Gossypium anomalum	Malvaceae	2021-09-06	Grover CE, Yuan D, .., Udall JA, The Gossypium anomalum genome as a resource for cotton improvement and evolutionary analysis of hybrid incompatibility. G3 (Bethesda). 2021 Oct 19 11(11): jkab319.
760	Zanthoxylum bungeanum	Rutaceae	2021-09-03	Feng S, Liu Z, .., Wei A, Zanthoxylum-specific whole genome duplication and recent activity of transposable elements in the highly repetitive paleotetraploid Z. bungeanum genome. Hortic Res. 2021 Sep 3 8(1): 205.
759	Aristolochia fimbriata	Aristolochiaceae	2021-09-02	Qin L, Hu Y, .., Jiao Y, Insights into angiosperm evolution, floral development and chemical biosynthesis from the Aristolochia fimbriata genome. Nat Plants. 2021 Sep 7(9): 1239-1253. Epub 2021 Sep 2.
758	Dendrobium chrysotoxum	Orchidaceae	2021-09-01	Zhang Y, Zhang GQ, .., Liu ZJ, Chromosome-scale assembly of the Dendrobium chrysotoxum genome enhances the understanding of orchid evolution. Hortic Res. 2021 Sep 1 8(1): 183.
757	Eremochloa ophiuroides	Poaceae	2021-09-01	Wang J, Zi H, .., Zong J, A high-quality chromosome-scale assembly of the centipedegrass Eremochloa ophiuroides (Munro) Hack. genome provides insights into chromosomal structural evolution and prostrate growth habit. Hortic Res. 2021 Sep 1 8(1): 201.
756	Jasminum sambac	Oleaceae	2021-08-30	Xu S, Ding Y, .., Xue G, A high-quality genome assembly of Jasminum sambac provides insight into floral trait formation and Oleaceae genome evolution. Mol Ecol Resour. 2022 Feb 22(2): 724-739. Epub 2021 Sep 8.
755	Alpinia nigra	Zingiberaceae	2021-08-24	Ranavat S, Becher H, .., Twyford AD, A Draft Genome of the Ginger Species Alpinia nigra and New Insights into the Genetic Basis of Flexistyly. Genes (Basel). 2021 Aug 24 12(9): 1297.
754	Ipomoea aquatica	Convolvulaceae	2021-08-24	Hao Y, .., Wang Z, The chromosome-based genome provides insights into the evolution in water spinach. Sci Hortic. 2021 Nov, 289: 110501
753	Gossypium rotundifolium	Malvaceae	2021-08-23	Wang M, Li J, .., Zhang X, Comparative Genome Analyses Highlight Transposon-Mediated Genome Expansion and the Evolutionary Architecture of 3D Genomic Folding in Cotton. Mol Biol Evol. 2021 Aug 23 38(9): 3621-3636.
752	Lunularia cruciata	Lunulariaceae	2021-08-23	Linde AM, Eklund DM, .., Lagercrantz U, Rates and patterns of molecular evolution in bryophyte genomes, with focus on complex thalloid liverworts, Marchantiopsida. Mol Phylogenet Evol. 2021 Dec 165: 107295. Epub 2021 Aug 23.
751	Arabidopsis arenosa	Brassicaceae	2021-08-19	Burns R, Mandakova T, .., Nordborg M, Gradual evolution of allopolyploidy in Arabidopsis suecica. Nat Ecol Evol. 2021 Oct 5(10): 1367-1381. Epub 2021 Aug 19.
750	Arabidopsis suecica	Brassicaceae	2021-08-19	Jiang X, Song Q, .., Chen ZJ, Concerted genomic and epigenomic changes accompany stabilization of Arabidopsis allopolyploids. Nat Ecol Evol. 2021 Oct 5(10): 1382-1393. Epub 2021 Aug 19.
749	Magnolia officinalis	Magnoliaceae	2021-08-17	Yin Y, Peng F, .., Gao J, The chromosome-scale genome of Magnolia officinalis provides insight into the evolutionary position of magnoliids. iScience. 2021 Aug 17 24(9): 102997. eCollection 2021 Sep 24.
748	Cardamine enshiensis	Brassicaceae	2021-08-10	Huang C, Ying H, .., Wang L, The Cardamine enshiensis genome reveals whole genome duplication and insight into selenium hyperaccumulation and tolerance. Cell Discov. 2021 Aug 10 7(1): 62.
747	Rhododendron ovatum	Ericaceae	2021-08-10	Wang X, Gao Y, .., Xia Y, High-quality evergreen azalea genome reveals tandem duplication-facilitated low-altitude adaptability and floral scent evolution. Plant Biotechnol J. 2021 Dec 19(12): 2544-2560. Epub 2021 Aug 21.
746	Melaleuca alternifolia	Myrtaceae	2021-08-09	Voelker J, Shepherd M, .., Mauleon R, A high-quality draft genome for Melaleuca alternifolia (tea tree): a new platform for evolutionary genomics of myrtaceous terpene-rich species. GigaByte. 2021 Aug 9 2021: gigabyte28. eCollection 2021.
745	Zingiber officinale	Zingiberaceae	2021-08-05	Li HL, Wu L, .., Liu Y, Haplotype-resolved genome of diploid ginger (Zingiber officinale) and its unique gingerol biosynthetic pathway. Hortic Res. 2021 Aug 5 8(1): 189.
744	Cymbidium sinense	Orchidaceae	2021-08-03	Yang FX, Gao J, .., Zhu GF, The genome of Cymbidium sinense revealed the evolution of orchid traits. Plant Biotechnol J. 2021 Dec 19(12): 2501-2516. Epub 2021 Aug 25.
743	Musa textilis	Musaceae	2021-08-02	Galvez LC, Koh RBL, .., Zhang D, Sequencing and de Novo Assembly of Abaca (Musa textilis Nee) var. Abuab Genome Genes (Basel). 2021 Aug 2 12(8): 1202.
742	Solanum stenotomum	Solanaceae	2021-07-29	Yan L, Zhang Y, .., Lai X, Genome assembly of primitive cultivated potato Solanum stenotomum provides insights into potato evolution. G3 (Bethesda). 2021 Sep 27 11(10): jkab262.
741	Stipa capillata	Poaceae	2021-07-28	Baiakhmetov E, Guyomar C, .., Gudkova PD, The first draft genome of feather grasses using SMRT sequencing and its implications in molecular studies of Stipa. Sci Rep. 2021 Jul 28 11(1): 15345.
740	Allium cepa	Amaryllidaceae	2021-07-27	Finkers R, van Kaauwen M, .., Scholten O, Insights from the first genome assembly of Onion (Allium cepa). G3 (Bethesda). 2021 Sep 6 11(9): jkab243.
739	Zizania palustris	Poaceae	2021-07-26	Haas M, Kono T, .., Kimball J, Whole Genome Assembly and Annotation of Northern Wild Rice, Zizania palustris L., Supports a Whole Genome Duplication in the Zizania Genus. Plant J. 2021 Sep 107(6): 1802-1818. Epub 2021 Aug 14.
738	Passiflora organensis	Passifloraceae	2021-07-23	Costa ZP, Varani AM, .., Vieira ML, A genome sequence resource for the genus Passiflora, the genome of the wild diploid species Passiflora organensis. Plant Genome. 2021 Nov 14(3): e20117. Epub 2021 Jul 23.
737	Buddleja alternifolia	Scrophulariaceae	2021-07-22	Ma YP, Wariss HM, .., Sun WB, Genome-wide analysis of butterfly bush (Buddleja alternifolia) in three uplands provides insights into biogeography, demography and speciation. New Phytol. 2021 Nov 232(3): 1463-1476. Epub 2021 Aug 8.
736	Picrorhiza kurrooa	Plantaginaceae	2021-07-22	Sharma T, Sharma NK, .., Kumar S, The first draft genome of Picrorhiza kurrooa, an endangered medicinal herb from Himalayas. Sci Rep. 2021 Jul 22 11(1): 14944.
735	Prunus mira	Rosaceae	2021-07-22	Wang X, Liu S, .., Xu Q, Genomic basis of high-altitude adaptation in Tibetan Prunus fruit trees. Curr Biol. 2021 Sep 13 31(17): 3848-3860.e8. Epub 2021 Jul 26.
734	Rhododendron kiyosumense	Ericaceae	2021-07-20	Shirasawa K, Kobayashi N, .., Isobe S, Whole-genome sequencing and analysis of two azaleas, Rhododendron ripense and Rhododendron kiyosumense. DNA Res. 2021 Sep 13 28(5): dsab010.
733	Rhododendron ripense	Ericaceae	2021-07-20	Shirasawa K, Kobayashi N, .., Isobe S, Whole-genome sequencing and analysis of two azaleas, Rhododendron ripense and Rhododendron kiyosumense. DNA Res. 2021 Sep 13 28(5): dsab010.
732	Zanthoxylum armatum	Rutaceae	2021-07-18	Wang M, Tong S, .., Liu J, Chromosome-level genome assembly of Sichuan pepper provides insights into apomixis, drought tolerance, and alkaloid biosynthesis. Mol Ecol Resour. 2021 Oct 21(7): 2533-2545. Epub 2021 Jul 18.
731	Taxus chinensis	Taxaceae	2021-07-15	Xiong X, Gou J, .., Yan J, The Taxus genome provides insights into paclitaxel biosynthesis. Nat Plants. 2021 Aug 7(8): 1026-1036. Epub 2021 Jul 15.
730	Vaccinium myrtillus	Ericaceae	2021-07-14	Wu C, Deng C, .., Chagne D, A chromosome-scale assembly of the bilberry genome identifies a complex locus controlling berry anthocyanin composition. Mol Ecol Resour. 2022 Jan 22(1): 345-360. Epub 2021 Aug 4.
729	Apostasia ramifera	Orchidaceae	2021-07-13	Zhang W, Zhang G, .., Cai J, Genome sequence of Apostasia ramifera provides insights into the adaptive evolution in orchids. BMC Genomics. 2021 Jul 13 22(1): 536.
728	Welwitschia mirabilis	Welwitschiaceae	2021-07-12	Wan T, Liu Z, .., Wang Q, The Welwitschia genome reveals a unique biology underpinning extreme longevity in deserts. Nat Commun. 2021 Jul 12 12(1): 4247.
727	Leptodermis oblonga	Rubiaceae	2021-07-08	Guo XM, Wang ZF, .., Wang RJ, Chromosomal-level assembly of the Leptodermis oblonga (Rubiaceae) genome and its phylogenetic implications. Genomics. 2021 Sep 113(5): 3072-3082. Epub 2021 Jul 9.
726	Rehmannia glutinosa	Orobanchaceae	2021-07-08	Ma L, Dong C, .., Feng W, De novo genome assembly of the potent medicinal plant Rehmannia glutinosa using nanopore technology. Comput Struct Biotechnol J. 2021 Jul 8 19: 3954-3963. eCollection 2021.
725	Rhododendron griersonianum	Ericaceae	2021-06-30	Ma H, Liu Y, .., Ma Y, Chromosome-level genome assembly and population genetic analysis of a critically endangered rhododendron provide insights into its conservation. Plant J. 2021 Sep 107(5): 1533-1545. Epub 2021 Jul 17.
724	Paulownia fortunei	Paulowniaceae	2021-06-29	Cao Y, Sun G, .., Fan G, Genomic insights into the fast growth of paulownias and the formation of Paulownia witches broom. Mol Plant. 2021 Oct 4 14(10): 1668-1682. Epub 2021 Jun 29.
723	Rubus chingii	Rosaceae	2021-06-26	Wang L, Lei T, .., Wang Y, The chromosome-scale reference genome of Rubus chingii Hu provides insight into the biosynthetic pathway of hydrolysable tannins. Plant J. 2021 Sep 107(5): 1466-1477. Epub 2021 Aug 10.
722	Prunus mandshurica	Rosaceae	2021-06-25	Groppi A, Liu S, .., Decroocq V, Population genomics of apricots unravels domestication history and adaptive events. Nat Commun. 2021 Jun 25 12(1): 3956.
721	Prunus sibirica	Rosaceae	2021-06-25	Groppi A, Liu S, .., Decroocq V, Population genomics of apricots unravels domestication history and adaptive events. Nat Commun. 2021 Jun 25 12(1): 3956.
720	Acanthochlamys bracteata	Velloziaceae	2021-06-24	Gao ZY, Li ZH, .., Jin XH, Chromosome-scale genome assembly of the resurrection plant Acanthochlamys bracteata (Velloziaceae). Genome Biol Evol. 2021 Aug 3 13(8): evab147.
719	Knightia excelsa	Proteaceae	2021-06-19	McCartney AM, Hilario E, .., Chagne D, An exploration of assembly strategies and quality metrics on the accuracy of the rewarewa (Knightia excelsa) genome. Mol Ecol Resour. 2021 Aug 21(6): 2125-2144. Epub 2021 Jun 19.
718	Rosa rugosa	Rosaceae	2021-06-18	Chen F, Su L, .., Cheng ZM, A chromosome-level genome assembly of rugged rose (Rosa rugosa) provides insights into its evolution, ecology, and floral characteristics. Hortic Res. 2021 Jun 18 8(1): 141.
717	Acetabularia acetabulum	Polyphysaceae	2021-06-17	Andresen IJ, Orr RJS, .., Brate J, Genome sequencing and de novo assembly of the giant unicellular alga Acetabularia acetabulum using droplet MDA. Sci Rep. 2021 Jun 17 11(1): 12820.
716	Areca catechu	Arecaceae	2021-06-16	Yang Y, Huang L, .., Qin W, Chromosome-scale genome assembly of areca palm (Areca catechu). Mol Ecol Resour. 2021 Oct 21(7): 2504-2519. Epub 2021 Jun 29.
715	Lycium barbarum	Solanaceae	2021-06-03	Cao YL, Li YL, .., Liu ZJ, Wolfberry genomes and the evolution of Lycium (Solanaceae). Commun Biol. 2021 Jun 3 4(1): 671.
714	Lycium ruthenicum	Solanaceae	2021-06-03	Cao YL, Li YL, .., Liu ZJ, Wolfberry genomes and the evolution of Lycium (Solanaceae). Commun Biol. 2021 Jun 3 4(1): 671.
713	Puya raimondii	Bromeliaceae	2021-06-02	Liu L, Tumi L, .., Ge XJ, Draft genome of Puya raimondii (Bromeliaceae), the Queen of the Andes. Genomics. 2021 Jul 113(4): 2537-2546. Epub 2021 Jun 2.
712	Coptis chinensis	Ranunculaceae	2021-06-01	Chen DX, Pan Y, .., Li LY, The chromosome-level reference genome of Coptis chinensis provides insights into genomic evolution and berberine biosynthesis. Hortic Res. 2021 Jun 1 8(1): 121.
711	Morinda officinalis	Rubiaceae	2021-06-01	Wang J, Xu S, .., Yang S, A high-quality genome assembly of Morinda officinalis, a famous native southern herb in the Lingnan region of southern China. Hortic Res. 2021 Jun 1 8(1): 135.
710	Stevia rebaudiana	Asteraceae	2021-06-01	Xu X, Yuan H, .., Yang Y, The chromosome-level Stevia genome provides insights into steviol glycoside biosynthesis. Hortic Res. 2021 Jun 1 8(1): 129.
709	Volvox africanus	Volvocaceae	2021-05-25	Yamamoto K, Hamaji T, .., Nozaki H, Three genomes in the algal genus Volvox reveal the fate of a haploid sex-determining region after a transition to homothallism. Proc Natl Acad Sci U S A. 2021 May 25 118(21): e2100712118.
708	Volvox reticuliferus	Volvocaceae	2021-05-25	Yamamoto K, Hamaji T, .., Nozaki H, Three genomes in the algal genus Volvox reveal the fate of a haploid sex-determining region after a transition to homothallism. Proc Natl Acad Sci U S A. 2021 May 25 118(21): e2100712118.
707	Populus deltoides	Salicaceae	2021-05-24	Bai S, Wu H, .., Tong C, Genome Assembly of Salicaceae Populus deltoides (Eastern Cottonwood) I-69 Based on Nanopore Sequencing and Hi-C Technologies. J Hered. 2021 May 24 112(3): 303-310.
706	Rosa lucieae	Rosaceae	2021-05-22	Zhong MC, Jiang XD, .., Hu JY, Rose without prickle: genomic insights linked to moisture adaptation. Natl Sci Rev. 2021 May 22 8(12): nwab092. eCollection 2021 Dec.
705	Collinsia rattanii	Plantaginaceae	2021-05-20	Frazee LJ, Rifkin J, .., Spigler R, New genomic resources and comparative analyses reveal differences in floral gene expression in selfing and outcrossing Collinsia sister species. G3 (Bethesda). 2021 Aug 7 11(8): jkab177.
704	Centella asiatica	Apiaceae	2021-05-19	Pootakham W, Naktang C, .., Tangphatsornruang S, De novo chromosome-level assembly of Centella asiatica genome. Genomics. 2021 Jul 113(4): 2221-2228. Epub 2021 May 19.
703	Gillenia trifoliata	Rosaceae	2021-05-18	Su W, Jing Y, .., Liu Z, Polyploidy underlies co-option and diversification of biosynthetic triterpene pathways in the apple tribe. Proc Natl Acad Sci U S A. 2021 May 18 118(20): e2101767118.
702	Phaseolus acutifolius	Fabaceae	2021-05-11	Moghaddam SM, Oladzad A, .., McClean PE, The tepary bean genome provides insight into evolution and domestication under heat stress. Nat Commun. 2021 May 11 12(1): 2638.
701	Corymbia citriodora	Myrtaceae	2021-05-10	Healey AL, Shepherd M, .., Henry RJ, Pests, diseases, and aridity have shaped the genome of Corymbia citriodora. Commun Biol. 2021 May 10 4(1): 537.
700	Amaranthus cruentus	Amaranthaceae	2021-05-07	Ma X, Vaistij FE, .., Denby KJ, A chromosome-level Amaranthus cruentus genome assembly highlights gene family evolution and biosynthetic gene clusters that may underpin the nutritional value of this traditional crop. Plant J. 2021 Jul 107(2): 613-628. Epub 2021 Jun 24.
699	Avena strigosa	Poaceae	2021-05-07	Li Y, Leveau A, .., Osbourn A, Subtelomeric assembly of a multi-gene pathway for antimicrobial defense compounds in cereals. Nat Commun. 2021 May 7 12(1): 2563.
698	Medicago ruthenica	Fabaceae	2021-05-06	Wang T, Ren L, .., Zhang WH, The genome of a wild Medicago species provides insights into the tolerant mechanisms of legume forage to environmental stress. BMC Biol. 2021 May 6 19(1): 96.
697	Miscanthus floridulus	Poaceae	2021-05-06	Zhang G, Ge C, .., Chen C, The reference genome of Miscanthus floridulus illuminates the evolution of Saccharinae. Nat Plants. 2021 May 7(5): 608-618. Epub 2021 May 6.
696	Jacaranda mimosifolia	Bignoniaceae	2021-05-03	Wang M, Zhang L, .., Wang Z, Chromosomal-level reference genome of the neotropical tree Jacaranda mimosifolia D. Don. Genome Biol Evol. 2021 Jun 8 13(6): evab094.
695	Taxus wallichiana	Taxaceae	2021-05-02	Cheng J, Wang X, .., Ma Y, Chromosome-level genome of Himalayan yew provides insights into the origin and evolution of the paclitaxel biosynthetic pathway. Mol Plant. 2021 Jul 5 14(7): 1199-1209. Epub 2021 May 2.
694	Cynodon transvaalensis	Poaceae	2021-05-01	Cui F, Taier G, .., Wang K, The genome of the warm-season turfgrass African bermudagrass (Cynodon transvaalensis). Hortic Res. 2021 May 1 8(1): 93.
693	Miscanthus lutarioriparius	Poaceae	2021-04-28	Miao J, Feng Q, .., Han B, Chromosome-scale assembly and analysis of biomass crop Miscanthus lutarioriparius genome. Nat Commun. 2021 Apr 28 12(1): 2458.
692	Korthalsia laciniosa	Arecaceae	2021-04-20	Ghosh Dasgupta M, Dev SA, .., Sreekumar VB, Draft genome of Korthalsia laciniosa (Griff.) Mart., a climbing rattan elucidates its phylogenetic position. Genomics. 2021 Jul 113(4): 2010-2022. Epub 2021 Apr 20.
691	Corylus heterophylla	Betulaceae	2021-04-19	Zhao T, Ma W, .., Wang L, A chromosome-level reference genome of the hazelnut, Corylus heterophylla Fisch. Gigascience. 2021 Apr 19 10(4): giab027.
690	Gossypium stocksii	Malvaceae	2021-04-19	Grover CE, Yuan D, .., Udall JA, The Gossypium stocksii genome as a novel resource for cotton improvement. G3 (Bethesda). 2021 Jul 14 11(7): jkab125.
689	Cucumis metuliferus	Cucurbitaceae	2021-04-18	Ling J, Xie X, .., Xie B, High-quality chromosome-level genomes of Cucumis metuliferus and Cucumis melo provide insight into Cucumis genome evolution. Plant J. 2021 Jul 107(1): 136-148. Epub 2021 May 19.
688	Coffea humblotiana	Rubiaceae	2021-04-14	Raharimalala N, Rombauts S, .., Crouzillat D, The absence of the caffeine synthase gene is involved in the naturally decaffeinated status of Coffea humblotiana, a wild species from Comoro archipelago. Sci Rep. 2021 Apr 14 11(1): 8119.
687	Hemerocallis citrina	Asphodelaceae	2021-04-07	Qing Z, Liu J, .., Zeng J, The chromosome-level Hemerocallis citrina Borani genome provides new insights into the rutin biosynthesis and the lack of colchicine. Hortic Res. 2021 Apr 7 8(1): 89.
686	Juglans mandshurica	Juglandaceae	2021-04-04	Yan F, Xi RM, .., Zhao P, Improved de novo chromosome-level genome assembly of the vulnerable walnut tree Juglans mandshurica reveals gene family evolution and possible genome basis of resistance to lesion nematode. Mol Ecol Resour. 2021 Aug 21(6): 2063-2076. Epub 2021 Apr 17.
685	Solanum appendiculatum	Solanaceae	2021-03-26	Wu M, Haak DC, .., Guerrero RF, Inferring the genetic basis of sex determination from the genome of a dioecious nightshade. Mol Biol Evol. 2021 Jun 25 38(7): 2946-2957.
684	Carthamus tinctorius	Asteraceae	2021-03-25	Wu Z, Liu H, .., Qin R, The chromosome-scale reference genome of safflower (Carthamus tinctorius) provides insights into linoleic acid and flavonoid biosynthesis. Plant Biotechnol J. 2021 Sep 19(9): 1725-1742. Epub 2021 Apr 8.
683	Salix dunnii	Salicaceae	2021-03-16	He L, Jia KH, .., Mao JF, Chromosome-scale assembly of the genome of Salix dunnii reveals a male-heterogametic sex determination system on chromosome 7. Mol Ecol Resour. 2021 Aug 21(6): 1966-1982. Epub 2021 Mar 16.
682	Selenicereus undatus	Cactaceae	2021-03-10	Zheng J, Meinhardt LW, .., Yin Y, The chromosome-level genome of dragon fruit reveals whole-genome duplication and chromosomal co-localization of betacyanin biosynthetic genes. Hortic Res. 2021 Mar 10 8(1): 63.
681	Prototheca wickerhamii	Chlorellaceae	2021-03-09	Bakula Z, Siedlecki P, .., Jagielski T, A first insight into the genome of Prototheca wickerhamii, a major causative agent of human protothecosis. BMC Genomics. 2021 Mar 9 22(1): 168.
680	Hamamelis virginiana	Hamamelidaceae	2021-03-02	Korgaonkar A, Han C, .., Stern DL, A novel family of secreted insect proteins linked to plant gall development. Curr Biol. 2021 May 10 31(9): 1836-1849.e12. Epub 2021 Mar 2.
679	Mitragyna speciosa	Rubiaceae	2021-03-02	Brose J, Lau KH, .., Buell CR, The Mitragyna speciosa (Kratom) Genome: A resource for data-mining potent pharmaceuticals that impact human health. G3 (Bethesda). 2021 Apr 15 11(4): jkab058.
678	Corylus mandshurica	Betulaceae	2021-03-01	Li Y, Sun P, .., Yang Y, The Corylus mandshurica genome provides insights into the evolution of Betulaceae genomes and hazelnut breeding. Hortic Res. 2021 Mar 1 8(1): 54.
677	Cucumis hystrix	Cucurbitaceae	2021-03-01	Qin X, Zhang Z, .., Chen J, Chromosome-scale genome assembly of Cucumis hystrix - a wild species interspecifically cross-compatible with cultivated cucumber. Hortic Res. 2021 Mar 1 8(1): 40.
676	Magnolia biondii	Magnoliaceae	2021-03-01	Dong S, Liu M, .., Zhang S, The genome of Magnolia biondii Pamp. provides insights into the evolution of Magnoliales and biosynthesis of terpenoids. Hortic Res. 2021 Mar 1 8(1): 38.
675	Medicago polymorpha	Fabaceae	2021-03-01	Cui J, Lu Z, .., Jin B, The genome of Medicago polymorpha provides insights into its edibility and nutritional value as a vegetable and forage legume. Hortic Res. 2021 Mar 1 8(1): 47.
674	Moricandia arvensis	Brassicaceae	2021-03-01	Lin MY, Koppers N, .., Weber APM, Whole genome sequencing and assembly data of Moricandia moricandioides and M. arvensis. Data Brief. 2021 Mar 1 35: 106922. eCollection 2021 Apr.
673	Moricandia moricandioides	Brassicaceae	2021-03-01	Lin MY, Koppers N, .., Weber APM, Whole genome sequencing and assembly data of Moricandia moricandioides and M. arvensis. Data Brief. 2021 Mar 1 35: 106922. eCollection 2021 Apr.
672	Pyrus pyrifolia	Rosaceae	2021-02-26	Shirasawa K, Itai A, .., Isobe S, Chromosome-scale genome assembly of Japanese pear (Pyrus pyrifolia) variety Nijisseiki. DNA Res. 2021 May 2 28(2): dsab001.
671	Salvia bowleyana	Lamiaceae	2021-02-26	Zheng X, Chen D, .., Xue T, Insights into salvianolic acid B biosynthesis from chromosome-scale assembly of the Salvia bowleyana genome. J Integr Plant Biol. 2021 Jul 63(7): 1309-1323. Epub 2021 Apr 13.
670	Agarophyton vermiculophyllum	Gracilariaceae	2021-02-19	Flanagan BA, Krueger-Hadfield SA, .., Sotka EE, Founder effects shape linkage disequilibrium and genomic diversity of a partially clonal invader. Mol Ecol. 2021 May 30(9): 1962-1978. Epub 2021 Apr 9.
669	Aloe vera	Asphodelaceae	2021-02-19	Jaiswal SK, Mahajan S, .., Sharma VK, The genome sequence of Aloe vera reveals adaptive evolution of drought tolerance mechanisms. iScience. 2021 Jan 21 24(2): 102079. eCollection 2021 Feb 19.
668	Cucumis x hytivus	Cucurbitaceae	2021-02-15	Yu X, Wang P, .., Chen J, Whole-Genome Sequence of Synthesized Allopolyploids in Cucumis Reveals Insights into the Genome Evolution of Allopolyploidization. Adv Sci (Weinh). 2021 Feb 15 8(9): 2004222. eCollection 2021 May.
667	Cydonia oblonga	Rosaceae	2021-02-15	Soyturk A, Sen F, .., Uncu AO, De novo assembly and characterization of the first draft genome of quince (Cydonia oblonga Mill.). Sci Rep. 2021 Feb 15 11(1): 3818.
666	Annona muricata	Annonaceae	2021-02-11	Strijk JS, Hinsinger DD, .., Cao K, Chromosome-level reference genome of the soursop (Annona muricata): a new resource for Magnoliid research and tropical pomology. Mol Ecol Resour. 2021 Jul 21(5): 1608-1619. Epub 2021 Mar 10.
665	Betula platyphylla	Betulaceae	2021-02-11	Chen S, Wang Y, .., Yang C, Genome sequence and evolution of Betula platyphylla. Hortic Res. 2021 Feb 11 8(1): 37.
664	Vaccinium microcarpum	Ericaceae	2021-02-10	Diaz-Garcia L, Garcia-Ortega LF, .., Zalapa J, Chromosome-Level Genome Assembly of the American Cranberry (Vaccinium macrocarpon Ait.) and Its Wild Relative Vaccinium microcarpum. Front Plant Sci. 2021 Feb 10 12: 633310. eCollection 2021.
663	Handroanthus guayacan	Bignoniaceae	2021-02-09	Burley JT, Kellner JR, .., Faircloth BC, Genome assemblies for two Neotropical trees: Jacaranda copaia and Handroanthus guayacan. G3 (Bethesda). 2021 Feb 9 11(2): jkab010.
662	Jacaranda copaia	Bignoniaceae	2021-02-09	Burley JT, Kellner JR, .., Faircloth BC, Genome assemblies for two Neotropical trees: Jacaranda copaia and Handroanthus guayacan. G3 (Bethesda). 2021 Feb 9 11(2): jkab010.
661	Aegiceras corniculatum	Primulaceae	2021-02-07	Ma D, Guo Z, .., Zheng HL, Chromosome-level assembly of the mangrove plant Aegiceras corniculatum genome generated through Illumina, PacBio and Hi-C sequencing technologies. Mol Ecol Resour. 2021 Jul 21(5): 1593-1607. Epub 2021 Mar 8.
660	Aeschynomene evenia	Fabaceae	2021-02-05	Quilbe J, Lamy L, .., Arrighi JF, Genetics of nodulation in Aeschynomene evenia uncovers mechanisms of the rhizobium-legume symbiosis. Nat Commun. 2021 Feb 5 12(1): 829.
659	Ostreobium quekettii	Ostreobiaceae	2021-02-05	Iha C, Dougan KE, .., Verbruggen H, Genomic adaptations to an endolithic lifestyle in the coral-associated alga Ostreobium. Curr Biol. 2021 Apr 12 31(7): 1393-1402.e5. Epub 2021 Feb 5.
658	Vitis rotundifolia	Vitaceae	2021-02-05	Cochetel N, Minio A, .., Cantu D, Diploid chromosome-scale assembly of the Muscadinia rotundifolia genome supports chromosome fusion and disease resistance gene expansion during Vitis and Muscadinia divergence. G3 (Bethesda). 2021 Apr 15 11(4): jkab033.
657	Brassica carinata	Brassicaceae	2021-02-04	Song X, Wei Y, .., Yang J, Brassica carinata genome characterization clarifies Us triangle model of evolution and polyploidy in Brassica Plant Physiol. 2021 May 27 186(1): 388-406.
656	Oryza alta	Poaceae	2021-02-03	Yu H, Lin T, .., Li J, A route to de novo domestication of wild allotetraploid rice. Cell. 2021 Mar 4 184(5): 1156-1170.e14. Epub 2021 Feb 3.
655	Chlamydomonas incerta	Chlamydomonadaceae	2021-02-02	Craig RJ, Hasan AR, .., Keightley PD, Comparative genomics of Chlamydomonas. Plant Cell. 2021 May 31 33(4): 1016-1041.
654	Chlamydomonas schloesseri	Chlamydomonadaceae	2021-02-02	Craig RJ, Hasan AR, .., Keightley PD, Comparative genomics of Chlamydomonas. Plant Cell. 2021 May 31 33(4): 1016-1041.
653	Edaphochlamys debaryana	C.incertae sedis	2021-02-02	Craig RJ, Hasan AR, .., Keightley PD, Comparative genomics of Chlamydomonas. Plant Cell. 2021 May 31 33(4): 1016-1041.
652	Sechium edule	Cucurbitaceae	2021-01-31	Fu A, Wang Q, .., Zuo J, Combined genomic, transcriptomic, and metabolomic analyses provide insights into chayote (Sechium edule) evolution and fruit development. Hortic Res. 2021 Jan 31 8(1): 35.
651	Solanum sitiens	Solanaceae	2021-01-30	Molitor C, Kurowski TJ, .., Mohareb FR, De Novo Genome Assembly Of Solanum sitiens Reveals Structural Variation Associated With Drought And Salinity Tolerance. Bioinformatics. 2021 Aug 4 37(14): 1941-1945. Epub 2021 Jan 30.
650	Phaseolus lunatus	Fabaceae	2021-01-29	Garcia T, Duitama J, .., Chacon-Sanchez MI, Comprehensive genomic resources related to domestication and crop improvement traits in Lima bean. Nat Commun. 2021 Jan 29 12(1): 702.
649	Thalictrum thalictroides	Ranunculaceae	2021-01-29	Arias T, Riano-Pachon DM, .., Stilio VS, Genomic and transcriptomic resources for candidate gene discovery in the Ranunculids. Appl Plant Sci. 2021 Jan 29 9(1): e11407. eCollection 2021 Jan.
648	Panicum virgatum	Poaceae	2021-01-27	Lovell JT, MacQueen AH, .., Schmutz J, Genomic mechanisms of climate adaptation in polyploid bioenergy switchgrass. Nature. 2021 Feb 590(7846): 438-444. Epub 2021 Jan 27.
647	Pharus latifolius	Poaceae	2021-01-25	Ma PF, Liu YL, .., Li DZ, The Pharus latifolius genome bridges the gap of early grass evolution. Plant Cell. 2021 May 31 33(4): 846-864.
646	Sapria himalayana	Rafflesiaceae	2021-01-22	Cai L, Arnold BJ, .., Davis CC, Deeply Altered Genome Architecture in the Endoparasitic Flowering Plant Sapria himalayana Griff. (Rafflesiaceae). Curr Biol. 2021 Mar 8 31(5): 1002-1011.e9. Epub 2021 Jan 23.
645	Chlamydomonas sp. UWO241	Chlamydomonadaceae	2021-01-20	Zhang X, Cvetkovska M, .., Smith DR, Draft genome sequence of the Antarctic green alga Chlamydomonas sp. UWO241. iScience. 2021 Jan 20 24(2): 102084. eCollection 2021 Feb 19.
644	Ophiorrhiza pumila	Rubiaceae	2021-01-15	Rai A, Hirakawa H, .., Yamazaki M, Chromosome-level genome assembly of Ophiorrhiza pumila reveals the evolution of camptothecin biosynthesis. Nat Commun. 2021 Jan 15 12(1): 405.
643	Datura stramonium	Solanaceae	2021-01-13	De-la-Cruz IM, Hallab A, .., Nunez-Farfan J, Genomic signatures of the evolution of defence against its natural enemies in the poisonous and medicinal plant Datura stramonium (Solanaceae). Sci Rep. 2021 Jan 13 11(1): 882.
642	Dioscorea zingiberensis	Dioscoreaceae	2021-01-11	Cheng J, Chen J, .., Ma Y, The origin and evolution of the diosgenin biosynthetic pathway in yam. Plant Commun. 2020 Jun 2 2(1): 100079. eCollection 2021 Jan 11.
641	Toona sinensis	Meliaceae	2021-01-09	Ji YT, Xiu Z, .., Qu CQ, Long read sequencing of Toona sinensis (A. Juss) Roem: a chromosome-level reference genome for the Meliaceae family. Mol Ecol Resour. 2021 May 21(4): 1243-1255. Epub 2021 Jan 27.
640	Raddia distichophylla	Poaceae	2021-01-06	Li W, Shi C, .., Gao LZ, Draft genome of the herbaceous bamboo Raddia distichophylla. G3 (Bethesda). 2021 Feb 9 11(2): jkaa049.
639	Akebia trifoliata	Lardizabalaceae	2021-01-05	Zhang Z, Zhang J, .., Wang Z, Genome survey sequencing and genetic diversity of cultivated Akebia trifoliata assessed via phenotypes and SSR markers. Mol Biol Rep. 2021 Jan 48(1): 241-250. Epub 2021 Jan 5.
638	Prunus domestica	Rosaceae	2021-01-01	Callahan AM, Zhebentyayeva TN, .., Dardick CD, Defining the HoneySweet insertion event utilizing NextGen sequencing and a de novo genome assembly of plum (Prunus domestica). Hortic Res. 2021 Jan 1 8(1): 8.
637	Wolffia australiana	Araceae	2020-12-23	Michael TP, Ernst E, .., Lam E, Genome and time-of-day transcriptome of Wolffia australiana link morphological minimization with gene loss and less growth control. Genome Res. 2021 Feb 31(2): 225-238. Epub 2020 Dec 23.
636	Passiflora edulis	Passifloraceae	2020-12-16	Ma D, Dong S, .., Zhang X, Chromosome-level reference genome assembly provides insights into aroma biosynthesis in passion fruit (Passiflora edulis). Mol Ecol Resour. 2021 Apr 21(3): 955-968. Epub 2020 Dec 28.
635	Hypericum perforatum	Hypericaceae	2020-12-14	Zhou W, Wang Y, .., Wang Z, Whole genome sequence data of Hypericum perforatum and functional characterization of melatonin biosynthesis by N-acetylserotonin O-methyltransferase. J Pineal Res. 2021 Mar 70(2): e12709. Epub 2020 Dec 25.
634	Vanilla planifolia	Orchidaceae	2020-12-11	Hasing T, Tang H, .., Chambers AH, A phased Vanilla planifolia genome enables genetic improvement of flavour and production. Nat Food. 2020 Dec 1(12): 811-819. Epub 2020 Dec 11.
633	Prunus salicina	Rosaceae	2020-12-10	Liu C, Feng C, .., He Y, Chromosome-level draft genome of a diploid plum (Prunus salicina). Gigascience. 2020 Dec 10 9(12): giaa130.
632	Vitis amurensis	Vitaceae	2020-12-10	Wang Y, Xin H, .., Liang Z, The genome of Shanputao (Vitis amurensis) provides a new insight into cold tolerance of grapevine. Plant J. 2021 Mar 105(6): 1495-1506. Epub 2021 Jan 21.
631	Dendrobium huoshanense	Orchidaceae	2020-12-06	Han B, Jing Y, .., Chen N, A Chromosome-Level Genome Assembly of Dendrobium Huoshanense Using Long Reads and Hi-C Data. Genome Biol Evol. 2020 Dec 6 12(12): 2486-2490.
630	Syntrichia caninervis	Pottiaceae	2020-12-04	Silva AT, Gao B, .., Oliver MJ, To dry perchance to live: Insights from the genome of the desiccation-tolerant biocrust moss Syntrichia caninervis. Plant J. 2021 Mar 105(5): 1339-1356. Epub 2020 Dec 20.
629	Tetracentron sinense	Trochodendraceae	2020-12-02	Liu PL, Zhang X, .., Lin J, The Tetracentron genome provides insight into the early evolution of eudicots and the formation of vessel elements. Genome Biol. 2020 Dec 2 21(1): 291.
628	Lobularia maritima	Brassicaceae	2020-12-01	Huang L, Ma Y, .., Hu Q, A chromosome-scale reference genome of Lobularia maritima, an ornamental plant with high stress tolerance. Hortic Res. 2020 Dec 1 7(1): 197.
627	Salix matsudana	Salicaceae	2020-12-01	Zhang J, Yuan H, .., Xu J, Genome sequencing and phylogenetic analysis of allotetraploid Salix matsudana Koidz. Hortic Res. 2020 Dec 1 7(1): 201.
626	Tapiscia sinensis	Tapisciaceae	2020-12-01	Zhao P, Xin G, .., Liu W, The de novo genome assembly of Tapiscia sinensis and the transcriptomic and developmental bases of androdioecy. Hortic Res. 2020 Dec 1 7(1): 191.
625	Trichosanthes anguina	Cucurbitaceae	2020-12-01	Ma L, Wang Q, .., Zuo J, The genome and transcriptome analysis of snake gourd provide insights into its evolution and fruit development and ripening. Hortic Res. 2020 Dec 1 7(1): 199.
624	Corylus avellana	Betulaceae	2020-11-29	Lucas SJ, Kahraman K, .., Bilge I, A chromosome-scale genome assembly of European Hazel (Corylus avellana L.) reveals targets for crop improvement. Plant J. 2021 Mar 105(5): 1413-1430. Epub 2021 Jan 6.
623	Amphicarpaea edgeworthii	Fabaceae	2020-11-25	Liu Y, Zhang X, .., Wan S, Insights into amphicarpy from the compact genome of the legume Amphicarpaea edgeworthii. Plant Biotechnol J. 2021 May 19(5): 952-965. Epub 2020 Dec 11.
622	Senna tora	Fabaceae	2020-11-18	Kang SH, Pandey RP, .., Sohng JK, Genome-enabled discovery of anthraquinone biosynthesis in Senna tora. Nat Commun. 2020 Nov 18 11(1): 5875.
621	Fontinalis antipyretica	Fontinalaceae	2020-11-16	Yu J, Li L, .., Liu Y, Draft genome of the aquatic moss Fontinalis antipyretica (Fontinalaceae, Bryophyta). GigaByte. 2020 Nov 16 2020: gigabyte8. eCollection 2020.
620	Hydrangea macrophylla	Hydrangeaceae	2020-11-11	Nashima K, Shirasawa K, .., Namai K, Genome sequence of Hydrangea macrophylla and its application in analysis of the double flower phenotype. DNA Res. 2021 Jan 19 28(1): dsaa026.
619	Megadenia pygmaea	Brassicaceae	2020-11-05	Yang W, Zhang L, .., Hu Q, The chromosome-level genome sequence and karyotypic evolution of Megadenia pygmaea (Brassicaceae). Mol Ecol Resour. 2021 Apr 21(3): 871-879. Epub 2020 Dec 1.
618	Spirodela intermedia	Araceae	2020-11-05	Hoang PTN, Fiebig A, .., Schubert I, Chromosome-scale genome assembly for the duckweed Spirodela intermedia, integrating cytogenetic maps, PacBio and Oxford Nanopore libraries. Sci Rep. 2020 Nov 5 10(1): 19230.
617	Scutellaria barbata	Lamiaceae	2020-11-04	Xu Z, Gao R, .., Song J, Comparative Genome Analysis of Scutellaria baicalensis and Scutellaria barbata Reveals the Evolution of Active Flavonoid Biosynthesis. Genomics Proteomics Bioinformatics. 2020 Jun 18(3): 230-240. Epub 2020 Nov 4.
616	Malus sylvestris	Rosaceae	2020-11-02	Sun X, Jiao C, .., Fei Z, Phased diploid genome assemblies and pan-genomes provide insights into the genetic history of apple domestication. Nat Genet. 2020 Dec 52(12): 1423-1432. Epub 2020 Nov 2.
615	Miscanthus sinensis	Poaceae	2020-10-28	Mitros T, Session AM, .., Rokhsar DS, Genome biology of the paleotetraploid perennial biomass crop Miscanthus. Nat Commun. 2020 Oct 28 11(1): 5442.
614	Phtheirospermum japonicum	Orobanchaceae	2020-10-28	Cui S, Kubota T, .., Yoshida S, Ethylene signaling mediates host invasion by parasitic plants. Sci Adv. 2020 Oct 28 6(44): eabc2385. Print 2020 Oct.
613	Strobilanthes cusia	Acanthaceae	2020-10-28	Xu W, Zhang L, .., Liu A, Blue genome: chromosome-scale genome reveals the evolutionary and molecular basis of indigo biosynthesis in Strobilanthes cusia. Plant J. 2020 Nov 104(4): 864-879. Epub 2020 Oct 28.
612	Eruca sativa	Brassicaceae	2020-10-27	Bell L, Chadwick M, .., Wagstaff C, The Eruca sativa Genome and Transcriptome: A Targeted Analysis of Sulfur Metabolism and Glucosinolate Biosynthesis Pre and Postharvest. Front Plant Sci. 2020 Oct 27 11: 525102. eCollection 2020.
611	Psidium guajava	Myrtaceae	2020-10-24	Feng C, Feng C, .., Kang M, A chromosome-level genome assembly provides insights into ascorbic acid accumulation and fruit softening in guava (Psidium guajava). Plant Biotechnol J. 2021 Apr 19(4): 717-730. Epub 2020 Nov 12.
610	Rumex hastatulus	Polygonaceae	2020-10-23	Rifkin JL, Beaudry FEG, .., Wright SI, Widespread Recombination Suppression Facilitates Plant Sex Chromosome Evolution. Mol Biol Evol. 2021 Mar 9 38(3): 1018-1030.
609	Rhododendron simsii	Ericaceae	2020-10-19	Yang FS, Nie S, .., Mao JF, Chromosome-level genome assembly of a parent species of widely cultivated azaleas. Nat Commun. 2020 Oct 19 11(1): 5269.
608	Draba nivalis	Brassicaceae	2020-10-15	Nowak MD, Birkeland S, .., Brochmann C, The genome of Draba nivalis shows signatures of adaptation to the extreme environmental stresses of the Arctic. Mol Ecol Resour. 2021 Apr 21(3): 661-676. Epub 2020 Nov 12.
607	Cenchrus purpureus	Poaceae	2020-10-11	Yan Q, Wu F, .., Zhang J, The elephant grass (Cenchrus purpureus) genome provides insights into anthocyanidin accumulation and fast growth. Mol Ecol Resour. 2021 Feb 21(2): 526-542. Epub 2020 Oct 28.
606	Ficus hispida	Moraceae	2020-10-08	Zhang X, Wang G, .., Ming R, Genomes of the Banyan Tree and Pollinator Wasp Provide Insights into Fig-Wasp Coevolution. Cell. 2020 Nov 12 183(4): 875-889.e17. Epub 2020 Oct 8.
605	Ficus microcarpa	Moraceae	2020-10-08	Zhang X, Wang G, .., Ming R, Genomes of the Banyan Tree and Pollinator Wasp Provide Insights into Fig-Wasp Coevolution. Cell. 2020 Nov 12 183(4): 875-889.e17. Epub 2020 Oct 8.
604	Mesua ferrea	Calophyllaceae	2020-10-08	Patil AB, Shinde SS, .., Vijay N, The genome sequence of Mesua ferrea and comparative demographic histories of forest trees. Gene. 2021 Feb 15 769: 145214. Epub 2020 Oct 8.
603	Prunus humilis	Rosaceae	2020-10-06	Wang P, Yi S, .., Du J, Chromosome-Level Genome Assembly of Cerasus humilis Using PacBio and Hi-C Technologies. Front Genet. 2020 Oct 6 11: 956. eCollection 2020.
602	Colocasia esculenta	Araceae	2020-10-04	Yin J, Jiang L, .., Zhang P, A high-quality genome of taro (Colocasia esculenta (L.) Schott), one of the world's oldest crops. Mol Ecol Resour. 2021 Jan 21(1): 68-77. Epub 2020 Oct 4.
601	Prunus serrulata	Rosaceae	2020-10-01	Yi XG, Yu XQ, .., Wang XR, The genome of Chinese flowering cherry (Cerasus serrulata) provides new insights into Cerasus species. Hortic Res. 2020 Oct 1 7: 165. eCollection 2020.
600	Citrus trifoliata	Rutaceae	2020-09-27	Peng Z, Bredeson JV, .., Deng Z, A Chromosome-scale Reference Genome of Trifoliate Orange (Poncirus trifoliata) Provides Insights into Disease Resistance, Cold Tolerance and Genome Evolution in Citrus. Plant J. 2020 Dec 104(5): 1215-1232. Epub 2020 Oct 18.
599	Cardamine resedifolia	Brassicaceae	2020-09-24	Rellstab C, Zoller S, .., Fischer MC, Genomic signatures of convergent adaptation to Alpine environments in three Brassicaceae species. Mol Ecol. 2020 Nov 29(22): 4350-4365. Epub 2020 Oct 14.
598	Cleistogenes songorica	Poaceae	2020-09-22	Zhang J, Wu F, .., Wang Y, The genome of Cleistogenes songorica provides a blueprint for functional dissection of dimorphic flower differentiation and drought adaptability. Plant Biotechnol J. 2021 Mar 19(3): 532-547. Epub 2020 Oct 28.
597	Sequoiadendron giganteum	Cupressaceae	2020-09-18	Scott AD, Zimin AV, .., Neale DB, A Reference Genome Sequence for Giant Sequoia. G3 (Bethesda). 2020 Nov 5 10(11): 3907-3919.
596	Fragaria nubicola	Rosaceae	2020-09-17	Feng C, Wang J, .., Kang M, Tracing the Diploid Ancestry of the Cultivated Octoploid Strawberry. Mol Biol Evol. 2021 Jan 23 38(2): 478-485.
595	Fragaria viridis	Rosaceae	2020-09-17	Feng C, Wang J, .., Kang M, Tracing the Diploid Ancestry of the Cultivated Octoploid Strawberry. Mol Biol Evol. 2021 Jan 23 38(2): 478-485.
594	Clethra arborea	Clethraceae	2020-09-10	Hartmann S, Preick M, .., Hofreiter M, Annotated genome sequences of the carnivorous plant Roridula gorgonias and a non-carnivorous relative, Clethra arborea. BMC Res Notes. 2020 Sep 10 13(1): 426.
593	Roridula gorgonias	Roridulaceae	2020-09-10	Hartmann S, Preick M, .., Hofreiter M, Annotated genome sequences of the carnivorous plant Roridula gorgonias and a non-carnivorous relative, Clethra arborea. BMC Res Notes. 2020 Sep 10 13(1): 426.
592	Digitaria exilis	Poaceae	2020-09-08	Abrouk M, Ahmed HI, .., Krattinger SG, Fonio millet genome unlocks African orphan crop diversity for agriculture in a changing climate. Nat Commun. 2020 Sep 8 11(1): 4488.
591	Callicarpa americana	Lamiaceae	2020-09-07	Hamilton JP, Godden GT, .., Buell CR, Generation of a chromosome-scale genome assembly of the insect-repellent terpenoid-producing Lamiaceae species, Callicarpa americana. Gigascience. 2020 Sep 1 9(9): giaa093.
590	Nyssa yunnanensis	Nyssaceae	2020-09-01	Mu W, Wei J, .., Liu H, The draft genome assembly of the critically endangered Nyssa yunnanensis, a plant species with extremely small populations endemic to Yunnan Province, China. GigaByte. 2020 Aug 1 2020: gigabyte4. eCollection 2020.
589	Phoebe bournei	Lauraceae	2020-09-01	Chen SP, Sun WH, .., Liu ZJ, The Phoebe genome sheds light on the evolution of magnoliids. Hortic Res. 2020 Sep 1 7: 146. eCollection 2020.
588	Amaranthus hybridus	Amaranthaceae	2020-08-24	Montgomery JS, Giacomini D, .., Tranel PJ, Draft genomes of Amaranthus tuberculatus, Amaranthus hybridus and Amaranthus palmeri. Genome Biol Evol. 2020 Nov 3 12(11): 1988-1993.
587	Amaranthus palmeri	Amaranthaceae	2020-08-24	Montgomery JS, Giacomini D, .., Tranel PJ, Draft genomes of Amaranthus tuberculatus, Amaranthus hybridus and Amaranthus palmeri. Genome Biol Evol. 2020 Nov 3 12(11): 1988-1993.
586	Dalbergia odorifera	Fabaceae	2020-08-18	Hong Z, Li J, .., Xu D, The chromosome-level draft genome of Dalbergia odorifera. Gigascience. 2020 Aug 1 9(8): giaa084.
585	Cercidiphyllum japonicum	Cercidiphyllaceae	2020-08-17	Zhu S, Chen J, .., Qiu Y, Genomic insights on the contribution of balancing selection and local adaptation to the long-term survival of a widespread living fossil tree, Cercidiphyllum japonicum. New Phytol. 2020 Dec 228(5): 1674-1689. Epub 2020 Aug 17.
584	Coelastrum proboscideum	Scenedesmaceae	2020-08-17	Liang H, Wang H, .., Wang S, The Draft Genome of Coelastrum proboscideum (Sphaeropleales, Chlorophyta). Protist. 2020 Nov 171(5): 125758. Epub 2020 Aug 17.
583	Vigna mungo	Fabaceae	2020-08-13	Pootakham W, Nawae W, .., Tangphatsornruang S, A chromosome-scale assembly of the black gram (Vigna mungo) genome. Mol Ecol Resour. 2021 Jan 21(1): 238-250. Epub 2020 Sep 8.
582	Chimonanthus praecox	Calycanthaceae	2020-08-10	Shang J, Tian J, .., Chen L, The chromosome-level wintersweet (Chimonanthus praecox) genome provides insights into floral scent biosynthesis and flowering in winter. Genome Biol. 2020 Aug 10 21(1): 200.
581	Acer truncatum	Sapindaceae	2020-08-09	Ma Q, Sun T, .., Li Q, The Acer truncatum genome provides insights into the nervonic acid biosynthesis. Plant J. 2020 Nov 104(3): 662-678. Epub 2020 Oct 2.
580	Luffa acutangula	Cucurbitaceae	2020-08-09	Pootakham W, Sonthirod C, .., Tangphatsornruang S, De novo assemblies of Luffa acutangula and Luffa cylindrica genomes reveal an expansion associated with substantial accumulation of transposable elements. Mol Ecol Resour. 2021 Jan 21(1): 212-225. Epub 2020 Aug 25.
579	Megacarpaea delavayi	Brassicaceae	2020-08-03	Yang Q, Bi H, .., Hu Q, The Genome Sequence of Alpine Megacarpaea delavayi Identifies Species-Specific Whole-Genome Duplication. Front Genet. 2020 Aug 3 11: 812. eCollection 2020.
578	Forsythia suspensa	Oleaceae	2020-08-01	Li LF, Cushman SA, .., Li Y, Genome sequencing and population genomics modeling provide insights into the local adaptation of weeping forsythia. Hortic Res. 2020 Aug 1 7: 130. eCollection 2020.
577	Ocimum basilicum	Lamiaceae	2020-07-31	Bornowski N, Hamilton JP, .., Buell CR, Genome sequencing of four culinary herbs reveals terpenoid genes underlying chemodiversity in the Nepetoideae. DNA Res. 2020 Jun 1 27(3): dsaa016.
576	Origanum majorana	Lamiaceae	2020-07-31	Bornowski N, Hamilton JP, .., Buell CR, Genome sequencing of four culinary herbs reveals terpenoid genes underlying chemodiversity in the Nepetoideae. DNA Res. 2020 Jun 1 27(3): dsaa016.
575	Origanum vulgare	Lamiaceae	2020-07-31	Bornowski N, Hamilton JP, .., Buell CR, Genome sequencing of four culinary herbs reveals terpenoid genes underlying chemodiversity in the Nepetoideae. DNA Res. 2020 Jun 1 27(3): dsaa016.
574	Salvia rosmarinus	Lamiaceae	2020-07-31	Bornowski N, Hamilton JP, .., Buell CR, Genome sequencing of four culinary herbs reveals terpenoid genes underlying chemodiversity in the Nepetoideae. DNA Res. 2020 Jun 1 27(3): dsaa016.
573	Brachypodium hybridum	Poaceae	2020-07-29	Gordon SP, Contreras-Moreira B, .., Vogel JP, Gradual polyploid genome evolution revealed by pan-genomic analysis of Brachypodium hybridum and its diploid progenitors. Nat Commun. 2020 Jul 29 11(1): 3670.
572	Brachypodium stacei	Poaceae	2020-07-29	Gordon SP, Contreras-Moreira B, .., Vogel JP, Gradual polyploid genome evolution revealed by pan-genomic analysis of Brachypodium hybridum and its diploid progenitors. Nat Commun. 2020 Jul 29 11(1): 3670.
571	Cyanidiococcus yangmingshanensis	Cyanidioschyzonaceae	2020-07-29	Liu SL, Chiang YR, .., Fu HY, Comparative genome analysis reveals Cyanidiococcus gen. nov., a new extremophilic red algal genus sister to Cyanidioschyzon (Cyanidioschyzonaceae, Rhodophyta). J Phycol. 2020 Dec 56(6): 1428-1442. Epub 2020 Oct 21.
570	Allium sativum	Amaryllidaceae	2020-07-27	Sun X, Zhu S, .., Liu T, A chromosome-level genome assembly of garlic (Allium sativum L.) provides insights into genome evolution and allicin biosynthesis. Mol Plant. 2020 Sep 7 13(9): 1328-1339. Epub 2020 Jul 28.
569	Setaria viridis	Poaceae	2020-07-21	Thielen PM, Pendleton AL, .., Wisecaver JH, Reference Genome for the Highly Transformable Setaria viridis ME034V. G3 (Bethesda). 2020 Oct 5 10(10): 3467-3478.
568	Mychonastes homosphaera	Mychonastaceae	2020-07-11	Liu C, Shi X, .., Wu Q, Genome analyses provide insights into the evolution and adaptation of the eukaryotic Picophytoplankton Mychonastes homosphaera. BMC Genomics. 2020 Jul 11 21(1): 477.
567	Chiococca alba	Rubiaceae	2020-07-08	Lau KH, Bhat WW, .., Buell CR, Genome assembly of Chiococca alba uncovers key enzymes involved in the biosynthesis of unusual terpenoids. DNA Res. 2020 Jun 1 27(3): dsaa013.
566	Microthlaspi erraticum	Brassicaceae	2020-07-03	Mishra B, Ploch S, .., Thines M, The Genome of Microthlaspi erraticum (Brassicaceae) Provides Insights Into the Adaptation to Highly Calcareous Soils. Front Plant Sci. 2020 Jul 3 11: 943. eCollection 2020.
565	Chlamydomonas sp. ICE-L	Chlamydomonadaceae	2020-07-02	Zhang Z, Qu C, .., Miao J, Adaptation to Extreme Antarctic Environments Revealed by the Genome of a Sea Ice Green Alga. Curr Biol. 2020 Sep 7 30(17): 3330-3341.e7. Epub 2020 Jul 2.
564	Echinochloa haploclada	Poaceae	2020-07-02	Ye CY, Wu D, .., Fan L, The Genomes of the Allohexaploid Echinochloa crus-galli and Its Progenitors Provide Insights into Polyploidization-Driven Adaptation. Mol Plant. 2020 Sep 7 13(9): 1298-1310. Epub 2020 Jul 2.
563	Echinochloa oryzoides	Poaceae	2020-07-02	Ye CY, Wu D, .., Fan L, The Genomes of the Allohexaploid Echinochloa crus-galli and Its Progenitors Provide Insights into Polyploidization-Driven Adaptation. Mol Plant. 2020 Sep 7 13(9): 1298-1310. Epub 2020 Jul 2.
562	Aquilegia oxysepala	Ranunculaceae	2020-07-01	Xie J, Zhao H, .., Xu G, A chromosome-scale reference genome of Aquilegia oxysepala var. kansuensis. Hortic Res. 2020 Jul 1 7(1): 113. eCollection 2020.
561	Platycodon grandiflorus	Campanulaceae	2020-07-01	Kim J, Kang SH, .., Kim CK, Whole-genome, transcriptome, and methylome analyses provide insights into the evolution of platycoside biosynthesis in Platycodon grandiflorus, a medicinal plant. Hortic Res. 2020 Jul 1 7: 112. eCollection 2020.
560	Salix viminalis	Salicaceae	2020-06-30	Almeida P, Proux-Wera E, .., Mank JE, Genome assembly of the basket willow, Salix viminalis, reveals earliest stages of sex chromosome expansion. BMC Biol. 2020 Jun 30 18(1): 78.
559	Prasinoderma coloniale	Prasinodermataceae	2020-06-22	Li L, Wang S, .., Liu H, The Genome of Prasinoderma Coloniale Unveils the Existence of a Third Phylum Within Green Plants. Nat Ecol Evol. 2020 Sep 4(9): 1220-1231. Epub 2020 Jun 22.
558	Gardenia jasminoides	Rubiaceae	2020-06-18	Xu Z, Pu X, .., Song J, Tandem gene duplications drive divergent evolution of caffeine and crocin biosynthetic pathways in plants. BMC Biol. 2020 Jun 18 18(1): 63.
557	Carex littledalei	Cyperaceae	2020-06-11	Can M, Wei W, .., Qu G, Genome Sequence of Kobresia Littledalei, the First Chromosome-Level Genome in the Family Cyperaceae. Sci Data. 2020 Jun 11 7(1): 175.
556	Chimonanthus salicifolius	Calycanthaceae	2020-06-10	Lv Q, Qiu J, .., Cheng K, The Chimonanthus Salicifolius Genome Provides Insight Into Magnoliid Evolution and Flavonoid Biosynthesis. Plant J. 2020 Aug 103(5): 1910-1923. Epub 2020 Jul 10.
555	Vitis arizonica	Vitaceae	2020-06-09	Massonnet M, Cochetel N, .., Cantu D, The genetic basis of sex determination in grapes. Nat Commun. 2020 Jun 9 11(1): 2902.
554	Averrhoa carambola	Oxalidaceae	2020-06-01	Fan Y, Sahu SK, .., Liu H, Dissecting the genome of star fruit (Averrhoa carambola L.). Hortic Res. 2020 Jun 1 7(1): 94. eCollection 2020.
553	Lithospermum erythrorhizon	Boraginaceae	2020-06-01	Auber RP, Suttiyut T, .., Wisecaver JH, Hybrid de novo genome assembly of red gromwell (Lithospermum erythrorhizon) reveals evolutionary insight into shikonin biosynthesis. Hortic Res. 2020 Jun 1 7(1): 82. eCollection 2020.
552	Atriplex hortensis	Amaranthaceae	2020-05-25	Hunt SP, Jarvis DE, .., Maughan PJ, A Chromosome-Scale Assembly of the Garden Orach (Atriplex hortensis L.) Genome Using Oxford Nanopore Sequencing. Front Plant Sci. 2020 May 25 11: 624. eCollection 2020.
551	Kingdonia uniflora	Circaeasteraceae	2020-05-22	Sun Y, Deng T, .., Wang H, Genome sequencing of the endangered Kingdonia uniflora (Circaeasteraceae, Ranunculales) reveals potential mechanisms of evolutionary specialization. iScience. 2020 May 22 23(5): 101124. Epub 2020 May 1.
550	Penium margaritaceum	Peniaceae	2020-05-21	Jiao C, Sorensen I, .., Rose JKC, The Penium margaritaceum Genome: Hallmarks of the Origins of Land Plants. Cell. 2020 May 28 181(5): 1097-1111.e12. Epub 2020 May 21.
549	Medicago sativa	Fabaceae	2020-05-19	Chen H, Zeng Y, .., Qiu Q, Allele-aware Chromosome-Level Genome Assembly and Efficient Transgene-Free Genome Editing for the Autotetraploid Cultivated Alfalfa. Nat Commun. 2020 May 19 11(1): 2494.
548	Sideroxylon spinosum	Sapotaceae	2020-05-19	Khayi S, Azza NE, .., Ghazal H, First draft genome assembly of the Argane tree (Argania spinosa). F1000Res. 2018 Aug 17 7: 1310. eCollection 2018.
547	Coix lacryma-jobi	Poaceae	2020-05-18	Kang SH, Kim B, .., Kim CK, Genome Assembly and Annotation of Soft-Shelled Adlay (Coix lacryma-jobi Variety ma-yuen), a Cereal and Medicinal Crop in the Poaceae Family. Front Plant Sci. 2020 May 18 11: 630. eCollection 2020.
546	Morus alba	Moraceae	2020-05-16	Jiao F, Luo R, .., Jiang Y, Chromosome-Level Reference Genome and Population Genomic Analysis Provide Insights into the Evolution and Improvement of Domesticated Mulberry (Morus alba). Mol Plant. 2020 Jul 6 13(7): 1001-1012. Epub 2020 May 16.
545	Calohypnum plumiforme	Hypnaceae	2020-05-14	Mao L, Kawaide H, .., Okada K, Genomic evidence for convergent evolution of gene clusters for momilactone biosynthesis in land plants. Proc Natl Acad Sci U S A. 2020 Jun 2 117(22): 12472-12480. Epub 2020 May 14.
544	Primulina huaijiensis	Gesneriaceae	2020-05-14	Feng C, Wang J, .., Kang M, The genome of a cave plant, Primulina huaijiensis, provides insights into adaptation to limestone karst habitats. New Phytol. 2020 Aug 227(4): 1249-1263. Epub 2020 May 14.
543	Hyssopus officinalis	Lamiaceae	2020-05-13	Lichman BR, .., .., OConnor SE, The evolutionary origins of the cat attractant nepetalactone in catnip. Sci Adv. 2020 May 13, 6(20): eaba0721. eCollection 2020 May.
542	Nepeta cataria	Lamiaceae	2020-05-13	Lichman BR, .., .., OConnor SE, The evolutionary origins of the cat attractant nepetalactone in catnip. Sci Adv. 2020 May 13, 6(20): eaba0721. eCollection 2020 May.
541	Nepeta racemosa	Lamiaceae	2020-05-13	Lichman BR, .., .., OConnor SE, The evolutionary origins of the cat attractant nepetalactone in catnip. Sci Adv. 2020 May 13, 6(20): eaba0721. eCollection 2020 May.
540	Paeonia suffruticosa	Paeoniaceae	2020-05-12	Lv S, Cheng S, .., Zhang C, Draft genome of the famous ornamental plant Paeonia suffruticosa. Ecol Evol. 2020 May 12 10(11): 4518-4530. eCollection 2020 Jun.
539	Aldrovanda vesiculosa	Droseraceae	2020-05-11	Palfalvi G, Hackl T, .., Hedrich R, Genomes of the Venus Flytrap and Close Relatives Unveil the Roots of Plant Carnivory. Curr Biol. 2020 Jun 22 30(12): 2312-2320.e5. Epub 2020 May 14.
538	Dionaea muscipula	Droseraceae	2020-05-11	Palfalvi G, Hackl T, .., Hedrich R, Genomes of the Venus Flytrap and Close Relatives Unveil the Roots of Plant Carnivory. Curr Biol. 2020 Jun 22 30(12): 2312-2320.e5. Epub 2020 May 14.
537	Drosera spatulata	Droseraceae	2020-05-11	Palfalvi G, Hackl T, .., Hedrich R, Genomes of the Venus Flytrap and Close Relatives Unveil the Roots of Plant Carnivory. Curr Biol. 2020 Jun 22 30(12): 2312-2320.e5. Epub 2020 May 14.
536	Kandelia obovata	Rhizophoraceae	2020-05-02	Hu MJ, Sun WH, .., Liu ZJ, Chromosome-scale assembly of the Kandelia obovata genome. Hortic Res. 2020 May 2 7(1): 75. eCollection 2020.
535	Eragrostis nindensis	Poaceae	2020-04-23	Pardo J, Man Wai C, .., VanBuren R, Intertwined signatures of desiccation and drought tolerance in grasses. Proc Natl Acad Sci U S A. 2020 May 5 117(18): 10079-10088. Epub 2020 Apr 23.
534	Gossypium darwinii	Malvaceae	2020-04-20	Chen ZJ, Sreedasyam A, .., Schmutz J, Genomic diversifications of five Gossypium allopolyploid species and their impact on cotton improvement. Nat Genet. 2020 May 52(5): 525-533. Epub 2020 Apr 20.
533	Gossypium mustelinum	Malvaceae	2020-04-20	Chen ZJ, Sreedasyam A, .., Schmutz J, Genomic diversifications of five Gossypium allopolyploid species and their impact on cotton improvement. Nat Genet. 2020 May 52(5): 525-533. Epub 2020 Apr 20.
532	Gossypium tomentosum	Malvaceae	2020-04-20	Chen ZJ, Sreedasyam A, .., Schmutz J, Genomic diversifications of five Gossypium allopolyploid species and their impact on cotton improvement. Nat Genet. 2020 May 52(5): 525-533. Epub 2020 Apr 20.
531	Gossypium herbaceum	Malvaceae	2020-04-13	Huang G, Wu Z, .., Zhu Y, Genome sequence of Gossypium herbaceum and genome updates of Gossypium arboreum and Gossypium hirsutum provide insights into cotton A-genome evolution. Nat Genet. 2020 May 52(5): 516-524. Epub 2020 Apr 13.
530	Sinapis alba	Brassicaceae	2020-04-09	Kumari P, Singh KP, .., Rai PK, Draft genome of multiple resistance donor plant Sinapis alba: An insight into SSRs, annotations and phylogenetics. PLoS One. 2020 Apr 9 15(4): e0231002. eCollection 2020.
529	Thinopyrum elongatum	Poaceae	2020-04-09	Wang H, .., .., Kong L, Horizontal gene transfer of Fhb7 from fungus underlies Fusarium head blight resistance in wheat. Science. 2020 May 22, 368(6493): eaba5435. Epub 2020 Apr 9.
528	Erysimum cheiranthoides	Brassicaceae	2020-04-07	Zust T, Strickler SR, .., Jander G, Independent evolution of ancestral and novel defenses in a genus of toxic plants (Erysimum, Brassicaceae). Elife. 2020 Apr 7 9: e51712.
527	Litsea cubeba	Lauraceae	2020-04-03	Chen YC, Li Z, .., Wang YD, The Litsea genome and the evolution of the laurel family. Nat Commun. 2020 Apr 3 11(1): 1675.
526	Asparagus setaceus	Asparagaceae	2020-04-01	Li SF, Wang J, .., Gao WJ, Chromosome-level genome assembly, annotation and evolutionary analysis of the ornamental plant Asparagus setaceus. Hortic Res. 2020 Apr 1 7(1): 48. eCollection 2020.
525	Cladopus chinensis	Podostemaceae	2020-04-01	Xue T, Zheng X, .., Chen Y, A high-quality genome provides insights into the new taxonomic status and genomic characteristics of Cladopus chinensis (Podostemaceae). Hortic Res. 2020 Apr 1 7(1): 46. eCollection 2020.
524	Nymphaea thermarum	Nymphaeaceae	2020-03-31	Povilus RA, DaCosta JM, .., Friedman WE, Water lily (Nymphaea thermarum) genome reveals variable genomic signatures of ancient vascular cambium losses. Proc Natl Acad Sci U S A. 2020 Apr 14 117(15): 8649-8656. Epub 2020 Mar 31.
523	Lonicera japonica	Caprifoliaceae	2020-03-18	Pu X, Li Z, .., Song J, The honeysuckle genome provides insight into the molecular mechanism of carotenoid metabolism underlying dynamic flower coloration. New Phytol. 2020 Aug 227(3): 930-943. Epub 2020 Apr 18.
522	Anthoceros agrestis	Anthocerotaceae	2020-03-13	Li FW, Nishiyama T, .., Szovenyi P, Anthoceros genomes illuminate the origin of land plants and the unique biology of hornworts. Nat Plants. 2020 Mar 6(3): 259-272. Epub 2020 Mar 13.
521	Anthoceros punctatus	Anthocerotaceae	2020-03-13	Li FW, Nishiyama T, .., Szovenyi P, Anthoceros genomes illuminate the origin of land plants and the unique biology of hornworts. Nat Plants. 2020 Mar 6(3): 259-272. Epub 2020 Mar 13.
520	Populus ilicifolia	Salicaceae	2020-03-13	Chen Z, Ai F, .., Ma T, Survival in the Tropics despite isolation, inbreeding and asexual reproduction: insights from the genome of the world's southernmost poplar (Populus ilicifolia). Plant J. 2020 Jul 103(1): 430-442. Epub 2020 Apr 3.
519	Puccinellia tenuiflora	Poaceae	2020-03-12	Zhang W, Liu J, .., Huang X, A high-quality genome sequence of alkaligrass provides insights into halophyte stress tolerance. Sci China Life Sci. 2020 Sep 63(9): 1269-1282. Epub 2020 Mar 12.
518	Simmondsia chinensis	Simmondsiaceae	2020-03-11	Sturtevant D, Lu S, .., Guo L, The genome of jojoba (Simmondsia chinensis): A taxonomically isolated species that directs wax ester accumulation in its seeds. Sci Adv. 2020 Mar 11 6(11): eaay3240. eCollection 2020 Mar.
517	Eriobotrya japonica	Rosaceae	2020-03-06	Jiang S, An H, .., Zhang X, Chromosome-level genome assembly and annotation of the loquat (Eriobotrya japonica) genome. Gigascience. 2020 Mar 1 9(3): giaa015.
516	Linum bienne	Linaceae	2020-03-06	Zhang J, Qi Y, .., Liu T, Genomic Comparison and Population Diversity Analysis Provide Insights into the Domestication and Improvement of Flax. iScience. 2020 Apr 24 23(4): 100967. Epub 2020 Mar 6.
515	Mangifera indica	Anacardiaceae	2020-03-06	Wang P, Luo Y, .., Chen Y, The genome evolution and domestication of tropical fruit mango. Genome Biol. 2020 Mar 6 21(1): 60.
514	Dioscorea dumetorum	Dioscoreaceae	2020-03-04	Siadjeu C, Pucker B, .., Weisshaar B, High Contiguity De Novo Genome Sequence Assembly of Trifoliate Yam (Dioscorea dumetorum) Using Long Read Sequencing. Genes (Basel). 2020 Mar 4 11(3): 274.
513	Oryza eichingeri	Poaceae	2020-03-03	Shenton M, Kobayashi M, .., Kurata N, Evolution and diversity of the wild rice Oryza officinalis complex, across continents genome types, and ploidy levels. Genome Biol Evol. 2020 Apr 1 12(4): 413-428.
512	Oryza officinalis	Poaceae	2020-03-03	Shenton M, Kobayashi M, .., Kurata N, Evolution and diversity of the wild rice Oryza officinalis complex, across continents genome types, and ploidy levels. Genome Biol Evol. 2020 Apr 1 12(4): 413-428.
511	Oryza rhizomatis	Poaceae	2020-03-03	Shenton M, Kobayashi M, .., Kurata N, Evolution and diversity of the wild rice Oryza officinalis complex, across continents genome types, and ploidy levels. Genome Biol Evol. 2020 Apr 1 12(4): 413-428.
510	Aquilaria sinensis	Thymelaeaceae	2020-03-02	Ding X, Mei W, .., Dai H, Genome sequence of the agarwood tree Aquilaria sinensis (Lour.) Spreng: the first chromosome-level draft genome in the Thymelaeceae family. Gigascience. 2020 Mar 1 9(3): giaa013.
509	Gossypium longicalyx	Malvaceae	2020-03-02	Grover CE, Pan M, .., Udall JA, The Gossypium longicalyx Genome as a Resource for Cotton Breeding and Evolution. G3 (Bethesda). 2020 May 4 10(5): 1457-1467.
508	Ceratophyllum demersum	Ceratophyllaceae	2020-02-24	Yang Y, Sun P, .., Liu J, Prickly waterlily and rigid hornwort genomes shed light on early angiosperm evolution. Nat Plants. 2020 Mar 6(3): 215-222. Epub 2020 Feb 24.
507	Euryale ferox	Nymphaeaceae	2020-02-24	Yang Y, Sun P, .., Liu J, Prickly waterlily and rigid hornwort genomes shed light on early angiosperm evolution. Nat Plants. 2020 Mar 6(3): 215-222. Epub 2020 Feb 24.
506	Avicennia marina	Acanthaceae	2020-02-20	He Z, Xu S, .., Shi S, Convergent adaptation of the genomes of woody plants at the land-sea interface. Natl Sci Rev. 2020 Jun 7(6): 978-993. Epub 2020 Feb 20.
505	Sonneratia alba	Lythraceae	2020-02-20	He Z, Xu S, .., Shi S, Convergent adaptation of the genomes of woody plants at the land-sea interface. Natl Sci Rev. 2020 Jun 7(6): 978-993. Epub 2020 Feb 20.
504	Sonneratia caseolaris	Lythraceae	2020-02-20	He Z, Xu S, .., Shi S, Convergent adaptation of the genomes of woody plants at the land-sea interface. Natl Sci Rev. 2020 Jun 7(6): 978-993. Epub 2020 Feb 20.
503	Tripterygium wilfordii	Celastraceae	2020-02-20	Tu L, Su P, .., Gao W, Genome of Tripterygium wilfordii and identification of cytochrome P450 involved in triptolide biosynthesis. Nat Commun. 2020 Feb 20 11(1): 971.
502	Diospyros lotus	Ebenaceae	2020-02-18	Akagi T, Shirasawa K, .., Henry IM, The persimmon genome reveals clues to the evolution of a lineage-specific sex determination system in plants. PLoS Genet. 2020 Feb 18 16(2): e1008566. eCollection 2020 Feb.
501	Davidia involucrata	Nyssaceae	2020-02-11	Chen Y, Ma T, .., Yang Y, Genomic analyses of a living fossil: The endangered dove-tree. Mol Ecol Resour. 2020 May 20(3). Epub 2020 Feb 11.
500	Anthoceros angustus	Anthocerotaceae	2020-02-10	Zhang J, Fu XX, .., Chen ZD, The hornwort genome and early land plant evolution. Nat Plants. 2020 Feb 6(2): 107-118. Epub 2020 Feb 10.
499	Populus simonii	Salicaceae	2020-02-06	Wu H, Yao D, .., Tong C, De Novo Genome Assembly of Populus simonii Further Supports That Populus simonii and Populus trichocarpa Belong to Different Sections. G3 (Bethesda). 2020 Feb 6 10(2): 455-466.
498	Isatis indigotica	Brassicaceae	2020-02-01	Kang M, Wu H, .., Liu J, A chromosome-scale genome assembly of Isatis indigotica, an important medicinal plant used in traditional Chinese medicine: An Isatis genome. Hortic Res. 2020 Feb 1 7: 18. eCollection 2020.
497	Fragaria nilgerrensis	Rosaceae	2020-01-31	Zhang J, Lei Y, .., Zhang Z, The high-quality genome of diploid strawberry (Fragaria nilgerrensis) provides new insights into anthocyanin accumulation. Plant Biotechnol J. 2020 Sep 18(9): 1908-1924. Epub 2020 Feb 15.
496	Ficus erecta	Moraceae	2020-01-24	Shirasawa K, Yakushiji H, .., Isobe S, The Ficus erecta genome towards Ceratocystis canker resistance breeding in common fig (F. carica). Plant J. 2020 Jun 102(6): 1313-1322. Epub 2020 Feb 24.
495	Lupinus albus	Fabaceae	2020-01-24	Hufnagel B, Marques A, .., Peret B, High-quality genome sequence of white lupin provides insight into soil exploration and seed quality. Nat Commun. 2020 Jan 24 11(1): 492.
494	Hibiscus cannabinus	Malvaceae	2020-01-23	Zhang L, Xu Y, .., Ming R, The genome of kenaf (Hibiscus cannabinus L.) provides insights into bast fiber and leaf shape biogenesis. Plant Biotechnol J. 2020 Aug 18(8): 1796-1809. Epub 2020 Jan 30.
493	Carpinus fangiana	Betulaceae	2020-01-21	Yang X, Wang Z, .., Yang Y, A Chromosome-Level Reference Genome of the Hornbeam, Carpinus Fangiana. Sci Data. 2020 Jan 21 7(1): 24.
492	Mikania micrantha	Asteraceae	2020-01-17	Liu B, Yan J, .., Wan F, Mikania micrantha genome provides insights into the molecular mechanism of rapid growth. Nat Commun. 2020 Jan 17 11(1): 340.
491	Apium graveolens	Apiaceae	2020-01-06	Li MY, Feng K, .., Xiong AS, The genome sequence of celery (Apium graveolens L.), an important leaf vegetable crop rich in apigenin in the Apiaceae family. Hortic Res. 2020 Jan 6 7: 9. eCollection 2020.
490	Eucalyptus pauciflora	Myrtaceae	2020-01-02	Wang W, Das A, .., Lanfear R, The draft nuclear genome assembly of Eucalyptus pauciflora: a pipeline for comparing de novo assemblies. Gigascience. 2020 Jan 1 9(1): giz160.
489	Castanea dentata	Fagaceae	2019-12-29	Westbrook JW, Zhang Q, .., Holliday JA, Optimizing genomic selection for blight resistance in American chestnut backcross populations: A trade-off with American chestnut ancestry implies resistance is polygenic. Evol Appl. 2019 Dec 29 13(1): 31-47. eCollection 2020 Jan.
488	Artocarpus altilis	Moraceae	2019-12-24	Sahu SK, Liu M, .., Liu H, Draft Genomes of Two Artocarpus Plants, Jackfruit (A. heterophyllus) and Breadfruit (A. altilis). Genes (Basel). 2019 Dec 24 11(1): 27.
487	Artocarpus heterophyllus	Moraceae	2019-12-24	Sahu SK, Liu M, .., Liu H, Draft Genomes of Two Artocarpus Plants, Jackfruit (A. heterophyllus) and Breadfruit (A. altilis). Genes (Basel). 2019 Dec 24 11(1): 27.
486	Luffa cylindrica	Cucurbitaceae	2019-12-23	Zhang T, Ren X, .., Sun Z, Long-read sequencing and de novo assembly of the Luffa cylindrica (L.) Roem. Genome. Mol Ecol Resour. 2020 Mar 20(2): 511-519. Epub 2020 Jan 16.
485	Diospyros oleifera	Ebenaceae	2019-12-18	Zhu QG, Xu Y, .., Yin XR, The persimmon (Diospyros oleifera Cheng) genome provides new insights into the inheritance of astringency and ancestral evolution. Hortic Res. 2019 Dec 18 6: 138. eCollection 2019.
484	Nymphaea colorata	Nymphaeaceae	2019-12-18	Zhang L, Chen F, .., Tang H, The water lily genome and the early evolution of flowering plants. Nature. 2020 Jan 577(7788): 79-84. Epub 2019 Dec 18.
483	Utricularia reniformis	Lentibulariaceae	2019-12-18	Silva SR, Moraes AP, .., Varani AM, The Terrestrial Carnivorous Plant Utricularia reniformis Sheds Light on Environmental and Life-Form Genome Plasticity. Int J Mol Sci. 2019 Dec 18 21(1): 3.
482	Chlorokybus atmophyticus	Chlorokybaceae	2019-12-16	Wang S, Li L, .., Liu X, Genomes of early-diverging streptophyte algae shed light on plant terrestrialization. Nat Plants. 2020 Feb 6(2): 95-106. Epub 2019 Dec 16.
481	Fragaria iinumae	Rosaceae	2019-12-16	Edger PP, McKain MR, .., Zhang T, Reply to: Revisiting the origin of octoploid strawberry. Nat Genet. 2020 Jan 52(1): 5-7. Epub 2019 Dec 16.
480	Mesostigma viride	Mesostigmataceae	2019-12-16	Wang S, Li L, .., Liu X, Genomes of early-diverging streptophyte algae shed light on plant terrestrialization. Nat Plants. 2020 Feb 6(2): 95-106. Epub 2019 Dec 16.
479	Coriandrum sativum	Apiaceae	2019-12-04	Song X, Wang J, .., Wang X, Deciphering the High Quality Genome Sequence of Coriander that Causes Controversial Feelings. Plant Biotechnol J. 2020 Jun 18(6): 1444-1456. Epub 2020 Feb 5.
478	Ceratopteris richardii	Pteridaceae	2019-12-03	Marchant DB, Sessa EB, .., Soltis DE, The C-Fern (Ceratopteris richardii) genome: insights into plant genome evolution with the first partial homosporous fern genome assembly. Sci Rep. 2019 Dec 3 9(1): 18181.
477	Tanacetum cinerariifolium	Asteraceae	2019-12-03	Yamashiro T, Shiraishi A, .., Nakayama K, Draft genome of Tanacetum cinerariifolium, the natural source of mosquito coil. Sci Rep. 2019 Dec 3 9(1): 18249.
476	Gossypioides kirkii	Malvaceae	2019-11-27	Udall JA, Long E, .., Wendel JF, The Genome Sequence of Gossypioides kirkii Illustrates a Descending Dysploidy in Plants. Front Plant Sci. 2019 Nov 27 10: 1541. eCollection 2019.
475	Abrus precatorius	Fabaceae	2019-11-25	Hovde BT, Daligault HE, .., Johnson SL, Detection of Abrin-Like and Prepropulchellin-Like Toxin Genes and Transcripts Using Whole Genome Sequencing and Full-Length Transcript Sequencing of Abrus precatorius. Toxins (Basel). 2019 Nov 25 11(12): 691.
474	Coix aquatica	Poaceae	2019-11-25	Guo C, Wang Y, .., Zhou S, The Coix genome provides insights into Panicoideae evolution and papery hull domestication. Mol Plant. 2020 Feb 3 13(2): 309-320. Epub 2019 Nov 25.
473	Leptospermum scoparium	Myrtaceae	2019-11-25	Thrimawithana AH, .., Schwinn KE, A whole genome assembly of Leptospermum scoparium (Myrtaceae) for manuka research. New Zealand J Crop Hort Sci. 2019 Nov 25, Epub ahead of print
472	Nyssa sinensis	Nyssaceae	2019-11-25	Yang X, Kang M, .., Xi Z, A chromosome-level genome assembly of the Chinese tupelo Nyssa sinensis. Sci Data. 2019 Nov 25 6(1): 282.
471	Pyrus ussuriensis x communis	Rosaceae	2019-11-25	Ou C, Wang F, .., Jiang S, A de novo genome assembly of the dwarfing pear rootstock Zhongai 1. Sci Data. 2019 Nov 25 6(1): 281.
470	Avena atlantica	Poaceae	2019-11-22	Maughan PJ, Lee R, .., Jellen EN, Genomic insights from the first chromosome-scale assemblies of oat (Avena spp.) diploid species. BMC Biol. 2019 Nov 22 17(1): 92.
469	Avena eriantha	Poaceae	2019-11-22	Maughan PJ, Lee R, .., Jellen EN, Genomic insights from the first chromosome-scale assemblies of oat (Avena spp.) diploid species. BMC Biol. 2019 Nov 22 17(1): 92.
468	Salix brachista	Salicaceae	2019-11-19	Chen JH, Huang Y, .., Sun H, Genome-wide analysis of Cushion willow provides insights into alpine plant divergence in a biodiversity hotspot. Nat Commun. 2019 Nov 19 10(1): 5230.
467	Prunus armeniaca	Rosaceae	2019-11-18	Jiang F, Zhang J, .., Wang Y, The apricot (Prunus armeniaca L.) genome elucidates Rosaceae evolution and beta-carotenoid synthesis. Hortic Res. 2019 Nov 18 6: 128. eCollection 2019.
466	Trochodendron aralioides	Trochodendraceae	2019-11-18	Strijk JS, Hinsinger DD, .., Cao K, Trochodendron aralioides, the first chromosome-level draft genome in Trochodendrales and a valuable resource for basal eudicot research. Gigascience. 2019 Nov 1 8(11): giz136.
465	Benincasa hispida	Cucurbitaceae	2019-11-14	Xie D, Xu Y, .., Zhang Z, The wax gourd genomes offer insights into the genetic diversity and ancestral cucurbit karyotype. Nat Commun. 2019 Nov 14 10(1): 5158.
464	Mesotaenium endlicherianum	Mesotaeniaceae	2019-11-14	Cheng S, Xian W, .., Melkonian M, Genomes of Subaerial Zygnematophyceae Provide Insights into Land Plant Evolution. Cell. 2019 Nov 14 179(5): 1057-1067.e14.
463	Spirogloea muscicola	Spirogloeaceae	2019-11-14	Cheng S, Xian W, .., Melkonian M, Genomes of Subaerial Zygnematophyceae Provide Insights into Land Plant Evolution. Cell. 2019 Nov 14 179(5): 1057-1067.e14.
462	Pachycladon cheesemanii	Brassicaceae	2019-11-12	Dong Y, Gupta S, .., Dijkwel PP, Genome draft of the Arabidopsis relative Pachycladon cheesemanii reveals novel strategies to tolerate New Zealand’s high ultraviolet B radiation environment BMC Genomics. 2019 Nov 12 20(1): 838.
461	Chenopodium pallidicaule	Amaranthaceae	2019-11-08	Mangelson H, Jarvis DE, .., Maughan PJ, The genome of Chenopodium pallidicaule: An emerging Andean super grain. Appl Plant Sci. 2019 Nov 8 7(11): e11300. eCollection 2019 Nov.
460	Rhododendron williamsianum	Ericaceae	2019-11-08	Soza VL, Lindsley D, .., Hall B, The Rhododendron genome and chromosomal organization provide insight into shared whole genome duplications across the heath family (Ericaceae). Genome Biol Evol. 2019 Dec 1 11(12): 3353-3371.
459	Tetraselmis striata	Chlorodendraceae	2019-10-24	Steadman Tyler CR, Hovde BT, .., Starkenburg SR, High-Quality Draft Genome Sequence of the Green Alga Tetraselmis striata (Chlorophyta) Generated from PacBio Sequencing. Microbiol Resour Announc. 2019 Oct 24 8(43): e00780-19.
458	Picochlorum renovo	C.incertae sedis	2019-10-23	Dahlin LR, Gerritsen AT, .., Guarnieri MT, Development of a high-productivity, halophilic, thermotolerant microalga Picochlorum renovo. Commun Biol. 2019 Oct 23 2: 388. eCollection 2019.
457	Echium plantagineum	Boraginaceae	2019-10-18	Tang CY, Li S, .., Wang X, Comparative genome/transcriptome analysis probes Boraginales phylogenetic position, WGDs in Boraginales, and key enzyme genes in the alkannin/shikonin core pathway. Mol Ecol Resour. 2020 Jan 20(1): 228-241. Epub 2019 Nov 15.
456	Messastrum gracile	Selenastraceae	2019-10-18	Teh KY, Afifudeen CLW, .., Cha TS, De novo whole genome sequencing data of two mangrove-isolated microalgae from Terengganu coastal waters. Data Brief. 2019 Oct 18 27: 104680. eCollection 2019 Dec.
455	Polygonum cuspidatum	Polygonaceae	2019-10-18	Zhang Y, Zheng L, .., Li C, Assembly and Annotation of a Draft Genome of the Medicinal Plant Polygonum cuspidatum. Front Plant Sci. 2019 Oct 18 10: 1274. eCollection 2019.
454	Piper nigrum	Piperaceae	2019-10-16	Hu L, Xu Z, .., Jin S, The chromosome-scale reference genome of black pepper provides insight into piperine biosynthesis Nat Commun. 2019 Oct 16 10(1): 4702.
453	Solanum chilense	Solanaceae	2019-10-11	Stam R, Nosenko T, .., Tellier A, The de Novo Reference Genome and Transcriptome Assemblies of the Wild Tomato Species Solanum chilense Highlights Birth and Death of NLR Genes Between Tomato Species. G3 (Bethesda). 2019 Dec 3 9(12): 3933-3941.
452	Solanum aethiopicum	Solanaceae	2019-10-01	Song B, Song Y, .., Liu X, Draft genome sequence of Solanum aethiopicum provides insights into disease resistance, drought tolerance, and the evolution of the genome. Gigascience. 2019 Oct 1 8(10): giz115.
451	Amaranthus tuberculatus	Amaranthaceae	2019-09-30	Kreiner JM, Giacomini DA, .., Wright SI, Multiple modes of convergent adaptation in the spread of glyphosate-resistant Amaranthus tuberculatus. Proc Natl Acad Sci U S A. 2019 Oct 15 116(42): 21076-21084. Epub 2019 Sep 30.
450	Asclepias syriaca	Apocynaceae	2019-09-20	Weitemier K, Straub SCK, .., Liston A, A draft genome and transcriptome of common milkweed (Asclepias syriaca) as resources for evolutionary, ecological, and molecular studies in milkweeds and Apocynaceae. PeerJ. 2019 Sep 20 7: e7649. eCollection 2019.
449	Bassia scoparia	Amaranthaceae	2019-09-13	Patterson EL, Saski CA, .., Gaines TA, The Draft Genome of Kochia scoparia and the Mechanism of Glyphosate Resistance via Transposon-Mediated EPSPS Tandem Gene Duplication. Genome Biol Evol. 2019 Oct 1 11(10): 2927-2940.
448	Gossypium australe	Malvaceae	2019-09-13	Cai Y, Cai X, .., Liu F, Genome sequencing of the Australian wild diploid species Gossypium australe highlights disease resistance and delayed gland morphogenesis. Plant Biotechnol J. 2020 Mar 18(3): 814-828. Epub 2019 Sep 13.
447	Castanea mollissima	Fagaceae	2019-09-12	Xing Y, Liu Y, .., Qin L, Hybrid de novo genome assembly of Chinese chestnut (Castanea mollissima). Gigascience. 2019 Sep 1 8(9): giz112.
446	Suaeda aralocaspica	Amaranthaceae	2019-09-12	Wang L, Ma G, .., Zhang Y, A draft genome assembly of halophyte Suaeda aralocaspica, a plant that performs C4 photosynthesis within individual cells. Gigascience. 2019 Sep 1 8(9): giz116.
445	Arabis nemorensis	Brassicaceae	2019-09-11	Dittberner H, Becker C, .., Meaux J, Strengths and potential pitfalls of hay transfer for ecological restoration revealed by RAD-seq analysis in floodplain Arabis species. Mol Ecol. 2019 Sep 28(17): 3887-3901. Epub 2019 Sep 11.
444	Striga asiatica	Orobanchaceae	2019-09-10	Yoshida S, Kim S, .., Shirasu K, Genome Sequence of Striga asiatica Provides Insight into the Evolution of Plant Parasitism. Curr Biol. 2019 Sep 23 29(18): 3041-3052.e4. Epub 2019 Sep 12.
443	Chloropicon primus	Chloropicaceae	2019-09-06	Lemieux C, Turmel M, .., Pombert JF, A streamlined and predominantly diploid genome in the tiny marine green alga Chloropicon primus. Nat Commun. 2019 Sep 6 10(1): 4061.
442	Pisum sativum	Fabaceae	2019-09-02	Kreplak J, Madoui MA, .., Burstin J, A reference genome for pea provides insight into legume genome evolution. Nat Genet. 2019 Sep 51(9): 1411-1422. Epub 2019 Sep 2.
441	Gossypium turneri	Malvaceae	2019-08-28	Udall JA, Long E, .., Wendel JF, De novo genome sequence assemblies of Gossypium raimondii and G. turneri. G3 (Bethesda). 2019 Oct 7 9(10): 3079-3085.
440	Gelsemium elegans	Gelsemiaceae	2019-08-16	Liu Y, Tang Q, .., Liu Z, Whole-genome sequencing and analysis of the Chinese herbal plant Gelsemium elegans. Acta Pharm Sin B. 2020 Feb 10(2): 374-382. Epub 2019 Aug 16.
439	Phytolacca americana	Phytolaccaceae	2019-08-08	Neller KCM, Diaz CA, .., Hudak KA, De novo Assembly of the Pokeweed Genome Provides Insight Into Pokeweed Antiviral Protein (PAP) Gene Expression. Front Plant Sci. 2019 Aug 6 10: 1002. eCollection 2019.
438	Persea americana	Lauraceae	2019-08-06	Rendon-Anaya M, Ibarra-Laclette E, .., Herrera-Estrella L, The avocado genome informs deep angiosperm phylogeny, highlights introgressive hybridization, and reveals pathogen-influenced gene space adaptation. Proc Natl Acad Sci U S A. 2019 Aug 20 116(34): 17081-17089. Epub 2019 Aug 6.
437	Pyrus betulifolia	Rosaceae	2019-08-01	Dong X, Wang Z, .., Cao Y, De novo assembly of a wild pear (Pyrus betuleafolia) genome. Plant Biotechnol J. 2020 Feb 18(2): 581-595. Epub 2019 Aug 12.
436	Asterochloris glomerata	Trebouxiaceae	2019-07-23	Armaleo D, Muller O, .., Xavier BB, The lichen symbiosis re-viewed through the genomes of Cladonia grayi and its algal partner Asterochloris glomerata. BMC Genomics. 2019 Jul 23 20(1): 605.
435	Vitis riparia	Vitaceae	2019-07-19	Girollet N, Rubio B, .., Bert PF, De Novo Phased Assembly of the Vitis Riparia Grape Genome. Sci Data. 2019 Jul 19 6(1): 127.
434	Vigna marina	Fabaceae	2019-07-18	Singh AK, .., Singh S, Draft genome sequence of a less-known wild Vigna: Beach pea (V. marina cv. ANBp-14-03) Crop Journal (2019), epub ahead of print
433	Rhodelphis limnetica	Rhodelphidaceae	2019-07-17	Gawryluk RMR, Tikhonenkov DV, .., Keeling PJ, Non-photosynthetic predators are sister to red algae. Nature. 2019 Aug 572(7768): 240-243. Epub 2019 Jul 17.
432	Acer yangbiense	Sapindaceae	2019-07-15	Yang J, Wariss HM, .., Sun W, De novo genome assembly of the endangered Acer yangbiense, a plant species with extremely small populations endemic to Yunnan Province, China. Gigascience. 2019 Jul 1 8(7): giz085.
431	Eragrostis curvula	Poaceae	2019-07-15	Carballo J, Santos BACM, .., Echenique V, A high-quality genome of Eragrostis curvula grass provides insights into Poaceae evolution and supports new strategies to enhance forage quality. Sci Rep. 2019 Jul 15 9(1): 10250.
430	Pleurozium schreberi	Hylocomiaceae	2019-07-08	Pederson ERA, Warshan D, .., Rasmussen U, Genome Sequencing of Pleurozium schreberi: The Assembled and Annotated Draft Genome of a Pleurocarpous Feather Moss. G3 (Bethesda). 2019 Sep 4 9(9): 2791-2797.
429	Dactylis glomerata	Poaceae	2019-07-05	Huang L, Feng G, .., Zhang X, Genome assembly provides insights into the genome evolution and flowering regulation of orchardgrass. Plant Biotechnol J. 2020 Feb 18(2): 373-388. Epub 2019 Jul 30.
428	Spatholobus suberectus	Fabaceae	2019-07-04	Qin S, Wu L, .., Zhang Z, A draft genome for Spatholobus suberectus. Sci Data. 2019 Jul 4 6(1): 113.
427	Xanthoceras sorbifolium	Sapindaceae	2019-06-26	Liang Q, Li H, .., Yang L, The genome assembly and annotation of yellowhorn (Xanthoceras sorbifolium Bunge). Gigascience. 2019 Jun 1 8(6): giz071.
426	Abies alba	Pinaceae	2019-06-20	Mosca E, Cruz F, .., Neale DB, A Reference Genome Sequence for the European Silver Fir (Abies alba Mill.): A Community-Generated Genomic Resource. G3 (Bethesda). 2019 Jul 9 9(7): 2039-2049.
425	Marchantia inflexa	Marchantiaceae	2019-06-19	Marks RA, Smith JJ, .., McLetchie DN, Genome of the tropical plant Marchantia inflexa: implications for sex chromosome evolution and dehydration tolerance. Sci Rep. 2019 Jun 19 9(1): 8722.
424	Digenea simplex	Rhodomelaceae	2019-06-17	Chekan JR, McKinnie SMK, .., Moore BS, Scalable Biosynthesis of the Seaweed Neurochemical, Kainic Acid. Angew Chem Int Ed Engl. 2019 Jun 17 58(25): 8454-8457. Epub 2019 May 10.
423	Prunus dulcis	Rosaceae	2019-06-14	Sanchez-Perez R, Pavan S, .., Moller BL, Mutation of a bHLH transcription factor allowed almond domestication. Science. 2019 Jun 14 364(6445): 1095-1098.
422	Sedum album	Crassulaceae	2019-06-14	Wai CM, Weise SE, .., VanBuren R, Time of day and network reprogramming during drought induced CAM photosynthesis in Sedum album. PLoS Genet. 2019 Jun 14 15(6): e1008209. eCollection 2019 Jun.
421	Trichopus zeylanicus	Dioscoreaceae	2019-06-12	Vadakkemukadiyil Chellappan B, Pr S, .., Nair AS, High Quality Draft Genome of Arogyapacha (Trichopus zeylanicus), an Important Medicinal Plant Endemic to Western Ghats of India. G3 (Bethesda). 2019 Aug 8 9(8): 2395-2404.
420	Bonia amplexicaulis	Poaceae	2019-05-27	Guo ZH, Ma PF, .., Li DZ, Genome sequences provide insights into the reticulate origin and unique traits of woody bamboos. Mol Plant. 2019 Oct 7 12(10): 1353-1365. Epub 2019 May 27.
419	Guadua angustifolia	Poaceae	2019-05-27	Guo ZH, Ma PF, .., Li DZ, Genome sequences provide insights into the reticulate origin and unique traits of woody bamboos. Mol Plant. 2019 Oct 7 12(10): 1353-1365. Epub 2019 May 27.
418	Olyra latifolia	Poaceae	2019-05-27	Guo ZH, Ma PF, .., Li DZ, Genome sequences provide insights into the reticulate origin and unique traits of woody bamboos. Mol Plant. 2019 Oct 7 12(10): 1353-1365. Epub 2019 May 27.
417	Raddia guianensis	Poaceae	2019-05-27	Guo ZH, Ma PF, .., Li DZ, Genome sequences provide insights into the reticulate origin and unique traits of woody bamboos. Mol Plant. 2019 Oct 7 12(10): 1353-1365. Epub 2019 May 27.
416	Malus baccata	Rosaceae	2019-05-24	Chen X, Li S, .., An N, Sequencing of a Wild Apple (Malus baccata) Genome Unravels the Differences Between Cultivated and Wild Apple Species Regarding Disease Resistance and Cold Tolerance. G3 (Bethesda). 2019 Jul 9 9(7): 2051-2060.
415	Mercurialis annua	Euphorbiaceae	2019-05-24	Veltsos P, Ridout KE, .., Pannell JR, Early Sex-chromosome Evolution in the Diploid Dioecious Plant Mercurialis annua. Genetics. 2019 Jul 212(3): 815-835. Epub 2019 May 21.
414	Citrus japonica	Rutaceae	2019-05-21	Zhu C, Zheng X, .., Deng X, Genome sequencing and CRISPR/Cas9 gene editing of an early flowering Mini-Citrus (Fortunella hindsii). Plant Biotechnol J. 2019 Nov 17(11): 2199-2210. Epub 2019 May 21.
413	Beta patula	Amaranthaceae	2019-05-18	Rodriguez Del Rio A, Minoche AE, .., Dohm JC, Genomes of the wild beets Beta patula and Beta vulgaris ssp. maritima. Plant J. 2019 Sep 99(6): 1242-1253. Epub 2019 Jul 15.
412	Carya cathayensis	Juglandaceae	2019-05-02	Huang Y, Xiao L, .., Huang J, The genomes of pecan and Chinese hickory provide insights into Carya evolution and nut nutrition. Gigascience. 2019 May 1 8(5): giz036.
411	Carya illinoinensis	Juglandaceae	2019-05-02	Huang Y, Xiao L, .., Huang J, The genomes of pecan and Chinese hickory provide insights into Carya evolution and nut nutrition. Gigascience. 2019 May 1 8(5): giz036.
410	Trifolium occidentale	Fabaceae	2019-04-25	Griffiths AG, Moraga R, .., Andersen SU, Breaking Free: The Genomics of Allopolyploidy-Facilitated Niche Expansion in White Clover. Plant Cell. 2019 Jul 31(7): 1466-1487. Epub 2019 Apr 25.
409	Trifolium pallescens	Fabaceae	2019-04-25	Griffiths AG, Moraga R, .., Andersen SU, Breaking Free: The Genomics of Allopolyploidy-Facilitated Niche Expansion in White Clover. Plant Cell. 2019 Jul 31(7): 1466-1487. Epub 2019 Apr 25.
408	Trifolium repens	Fabaceae	2019-04-25	Griffiths AG, Moraga R, .., Andersen SU, Breaking Free: The Genomics of Allopolyploidy-Facilitated Niche Expansion in White Clover. Plant Cell. 2019 Jul 31(7): 1466-1487. Epub 2019 Apr 25.
407	Vigna unguiculata	Fabaceae	2019-04-24	Lonardi S, Munoz-Amatriain M, .., Close TJ, The genome of cowpea (Vigna unguiculata (L.) Walp.). Plant J. 2019 Jun 98(5): 767-782.
406	Pistacia vera	Anacardiaceae	2019-04-18	Zeng L, Tu XL, .., Wu DD, Whole genomes and transcriptomes reveal adaptation and domestication of pistachio. Genome Biol. 2019 Apr 18 20(1): 79.
405	Scutellaria baicalensis	Lamiaceae	2019-04-15	Zhao Q, Yang J, .., Martin C, The Reference Genome Sequence of Scutellaria baicalensis Provides Insights into the Evolution of Wogonin Biosynthesis. Mol Plant. 2019 Jul 1 12(7): 935-950. Epub 2019 Apr 15.
404	Actinidia eriantha	Actinidiaceae	2019-04-03	Tang W, Sun X, .., Liu Y, Chromosome-scale genome assembly of kiwifruit Actinidia eriantha with single-molecule sequencing and chromatin interaction mapping. Gigascience. 2019 Apr 1 8(4): giz027.
403	Caulerpa lentillifera	Caulerpaceae	2019-03-28	Arimoto A, Nishitsuji K, .., Shoguchi E, A siphonous macroalgal genome suggests convergent functions of homeobox genes in algae and land plants. DNA Res. 2019 Apr 1 26(2): 183-192.
402	Crucihimalaya himalaica	Brassicaceae	2019-03-20	Zhang T, Qiao Q, .., Qiong L, Genome of Crucihimalaya himalaica, a close relative of Arabidopsis, shows ecological adaptation to high altitude. Proc Natl Acad Sci U S A. 2019 Apr 2 116(14): 7137-7146. Epub 2019 Mar 20.
401	Arachis hypogaea	Fabaceae	2019-03-19	Chen X, Lu Q, .., Liang X, Sequencing of Cultivated Peanut, Arachis hypogaea, Yields Insights into Genome Evolution and Oil Improvement. Mol Plant. 2019 Jul 1 12(7): 920-934. Epub 2019 Mar 19.
400	Eleusine indica	Poaceae	2019-03-08	Zhang H, Hall N, .., McElroy JS, Development of a goosegrass (Eleusine indica) draft genome and application to weed science research. Pest Manag Sci. 2019 Oct 75(10): 2776-2784. Epub 2019 Apr 10.
399	Fragaria x ananassa	Rosaceae	2019-02-25	Edger PP, Poorten TJ, .., Knapp SJ, Origin and evolution of the octoploid strawberry genome. Nat Genet. 2019 Mar 51(3): 541-547. Epub 2019 Feb 25.
398	Alloteropsis semialata	Poaceae	2019-02-20	Dunning LT, Olofsson JK, .., Christin PA, Lateral transfers of large DNA fragments spread functional genes among grasses. Proc Natl Acad Sci U S A. 2019 Mar 5 116(10): 4416-4425. Epub 2019 Feb 20.
397	Larix sibirica	Pinaceae	2019-02-05	Kuzmin DA, Feranchuk SI, .., Krutovsky KV, Stepwise large genome assembly approach: a case of Siberian larch (Larix sibirica Ledeb). BMC Bioinformatics. 2019 Feb 5 20(Suppl 1): 37.
396	Broussonetia papyrifera	Moraceae	2019-01-31	Peng X, Liu H, .., Shen S, A Chromosome-Scale Genome Assembly of Paper Mulberry (Broussonetia papyrifera) Provides New Insights into Its Forage and Papermaking Usage. Mol Plant. 2019 May 6 12(5): 661-677. Epub 2019 Feb 26.
395	Antirrhinum majus	Plantaginaceae	2019-01-28	Li M, Zhang D, .., Xue Y, Genome structure and evolution of Antirrhinum majus L. Nat Plants. 2019 Feb 5(2): 174-183. Epub 2019 Jan 28.
394	Chrysanthemum seticuspe	Asteraceae	2019-01-27	Hirakawa H, Sumitomo K, .., Isobe SN, De novo whole-genome assembly in Chrysanthemum seticuspe, a model species of Chrysanthemums, and its application to genetic and gene discovery analysis DNA Res. 2019 Jun 1 26(3): 195-203.
393	Panicum miliaceum	Poaceae	2019-01-25	Zou C, Li L, .., Zhang H, The genome of broomcorn millet. Nat Commun. 2019 Jan 25 10(1): 436.
392	Malania oleifera	Olacaceae	2019-01-24	Xu CQ, Liu H, .., Mao JF, Genome sequence of Malania oleifera, a tree with great value for nervonic acid production. Gigascience. 2019 Feb 1 8(2): giy164.
391	Picocystis sp.	Picocystaceae	2019-01-24	Junkins EN, Stamps BW, .., Stevenson BS, Draft Genome Sequence of Picocystis sp. Strain ML, Cultivated from Mono Lake, California. Microbiol Resour Announc. 2019 Jan 24 8(4): e01353-18. eCollection 2019 Jan.
390	Cinnamomum kanehirae	Lauraceae	2019-01-09	Chaw SM, Liu YC, .., Tsai IJ, Stout camphor tree genome fills gaps in understanding of flowering plant genome evolution. Nat Plants. 2019 Jan 5(1): 63-73. Epub 2019 Jan 9.
389	Cucurbita argyrosperma	Cucurbitaceae	2019-01-07	Barrera-Redondo J, Ibarra-Laclette E, .., Eguiarte LE, The genome of Cucurbita argyrosperma (silver-seed gourd) reveals faster rates of protein-coding gene and long noncoding RNA turnover and neofunctionalization within Cucurbita. Mol Plant. 2019 Apr 1 12(4): 506-520. Epub 2019 Jan 8.
388	Jaltomata sinuosa	Solanaceae	2019-01-04	Wu M, Kostyun JL, .., Moyle LC, Genome sequence of Jaltomata addresses rapid reproductive trait evolution and enhances comparative genomics in the hyper-diverse Solanaceae. Genome Biol Evol. 2019 Feb 1 11(2): 335-349.
387	Ostrya chinensis	Betulaceae	2018-12-21	Yang Y, Ma T, .., Liu J, Genomic effects of population collapse in a critically endangered ironwood tree Ostrya rehderiana. Nat Commun. 2018 Dec 21 9(1): 5449.
386	Ostrya rehderiana	Betulaceae	2018-12-21	Yang Y, Ma T, .., Liu J, Genomic effects of population collapse in a critically endangered ironwood tree Ostrya rehderiana. Nat Commun. 2018 Dec 21 9(1): 5449.
385	Primula vulgaris	Primulaceae	2018-12-18	Cocker JM, Wright J, .., Gilmartin PM, Primula vulgaris (primrose) genome assembly, annotation and gene expression, with comparative genomics on the heterostyly supergene. Sci Rep. 2018 Dec 18 8(1): 17942.
384	Liriodendron chinense	Magnoliaceae	2018-12-17	Chen J, Hao Z, .., Shi J, Liriodendron genome sheds light on angiosperm phylogeny and species-pair differentiation. Nat Plants. 2019 Jan 5(1): 18-25. Epub 2018 Dec 17.
383	Dracaena cambodiana	Asparagaceae	2018-12-14	Ding X, Mei W, .., Dai H, Genome survey sequencing for the characterization of genetic background of Dracaena cambodiana and its defense response during dragon's blood formation. PLoS One. 2018 Dec 14 13(12): e0209258. eCollection 2018.
382	Faidherbia albida	Fabaceae	2018-12-07	Chang Y, Liu H, .., Liu X, The draft genomes of five agriculturally important African orphan crops. Gigascience. 2019 Mar 1 8(3): giy152.
[truncated: 381 more rows]
